# Supplementary material for: Biomimetic single Al-OH site with high acetylcholinesterase-like activity and self-defense ability for neuroprotection
Source: Nat Commun. 2023 Sep 28;14:6064. doi: 10.1038/s41467-023-41765-x (PMC10539540; doi:10.1038/s41467-023-41765-x)
Supplement: Supplementary file 4 — Source data [file 41467_2023_41765_MOESM4_ESM.xlsx]

## Sheet: Fig. 1d
	MOF-808		MOF-808-Al
Pore width	--	Pore width	--
0.545	0
0.567	0
0.59	0
0.614	0
0.64	0
0.666	0
0.694	0
0.723	0
0.753
0.785
0.818
0.852	0	0.8594	0.11686
0.889	0	0.899	0.15728
0.926	0	0.9404	0.22285
0.966	0	0.9836	0.26819
1.007	0	1.0289	0.28912
1.051	0	1.0763	0.32592
1.096	0	1.1258	0.44728
1.144	0	1.1776	0.60099
1.193	0	1.2318	0.7508
1.245	0.498	1.2885	0.9112
1.299	1.2623	1.3478	1.0161
1.356	1.6319	1.4099	1.0585
1.416	2.3634	1.4748	0.93197
1.478	3.5242	1.5427	0.74276
1.543	2.4319	1.6137	0.62385
1.611	0.28547	1.6879	0.58575
1.682	0	1.7656	0.52227
1.756	0	1.8469	0.37164
1.834	0	1.9319	0.25797
1.915	0	2.0208	0.2238
2	0	2.1138	0.16061
2.1206	0.11687	2.2111	0.12004
2.1948	1.2242	2.3129	0.08206
2.2717	1.6602	2.4194	0.06427
2.3512	0.87666	2.5307	0.04984
2.4335	0	2.6472	0.03593
2.5186	0	2.7691	0.02607
2.6068	0	2.8965	0.01909
2.698	0	3.0298	0.01385
2.7925	0	3.1693	0.01132
2.8902	0	3.3152	0.009
2.9914	0	3.4678	0.00718
3.0961	0	3.6274	0.00586
3.2044	0	3.7943	0.00449
3.3166	0	3.969	0.00381
3.4326	0	4.1517	0.00368
3.5528	0	4.3428	0.00401
3.6771	0	4.5426	0.00388
3.8058	0	4.7517	0.00368
3.939	0	4.9704	0.00311
4.0769	0	5.1992	0.00247
4.2196	0	5.4385	0.00196
4.3673	0.00021655	5.6889	0.00169
4.5201	0.00115	5.9507	0.00125
4.6784	0.00439	6.2246	0.00104
4.8421	0.00981	6.5111	0.00109
5.0116	0	6.8108	0.00104
5.187	0	7.1243	0.00078113
5.369	0	7.4522	0.00077133
5.556	0	7.7952	0.00071497
5.751	0	8.154	0.00063196
5.952	0.00138	8.5293	0.00055715
6.16	0.0065	8.9219	0.00049657
6.376	0.00762	9.3326	0.00042106
6.599	0.00543	9.7621	0.0003592
6.83	0.00397	10.2114	0.00023948
7.069	0.00341	10.6814	0.00028322
7.317	0.00287	11.1731	0.00025686
7.573	0.00282	11.6874	0.00020734
7.8379	0.00249	12.2253	0.00019334
8.1122	0.0024	12.788	0.00017485
8.3961	0.00311	13.3766	0.00015896
8.69	0.00307	13.9923	0.00014483
8.9941	0.00264	14.6364	0.00010737
9.3089	0.00224	15.31	9.6942e-05
9.6347	0.00186	16.0147	8.7392e-05
9.972	0.00145	16.7518	7.949e-05
10.321	0.00135	17.5229	7.1718e-05
10.682	0.00131	18.3294	6.3416e-05
11.056	0.00114	19.1731	5.5272e-05
11.443	0.00092578	20.0556	4.7514e-05
11.8436	0.00090867	20.9787	3.6894e-05
12.2581	0.00084198	21.9443	3.3248e-05
12.6871	0.00097229	22.9544	3.0516e-05
13.1312	0.00093594	24.0109	2.7614e-05
13.5908	0.00093279	25.1161	2.1649e-05
14.0664	0.00075383	26.2721	1.1826e-05
14.5588	0.00062076	27.4814	1.3779e-05
15.0683	0.000535	28.7463	4.6226e-05
15.5957	0.000415	30.0694	4.9774e-05
16.1416	0.00039155	31.4534	3.0296e-05
16.7065	0.00033192	32.9012	2.7319e-05
17.2912	0.00031316	34.4155	2.5633e-05
17.8964	0.00027875	35.9996	5.4174e-05
18.5228	0.00021768	18.5228	0.00021768
19.1711	0.00020505	19.1711	0.00020505
19.8421	0.00026033	19.8421	0.00026033
20.5366	0.00021901	20.5366	0.00021901
21.2553	0.00022233	21.2553	0.00022233
21.9993	0.00016588	21.9993	0.00016588
22.7693	0.00017026	22.7693	0.00017026
23.5662	0.00011703	23.5662	0.00011703
24.391	0.00014164	24.391	0.00014164
25.2447	9.9664e-05	25.2447	9.9664e-05
26.1282	7.9722e-05	26.1282	7.9722e-05
27.0427	0.00010358	27.0427	0.00010358
27.9892	0.00014174	27.9892	0.00014174
28.9689	0.00012834	28.9689	0.00012834
29.9828	0.00011233	29.9828	0.00011233
31.0322	0.00010143	31.0322	0.00010143
32.1183	7.6315e-05	32.1183	7.6315e-05
33.2424	8.0142e-05	33.2424	8.0142e-05
34.4059	6.4419e-05	34.4059	6.4419e-05
35.6101	3.8217e-05	35.6101	3.8217e-05
36.8565	6.415e-05	36.8565	6.415e-05
38.1464	3.9084e-05	38.1464	3.9084e-05
39.4816	4.9552e-05	39.4816	4.9552e-05
40.8634	4.1962e-05	40.8634	4.1962e-05
42.2936	3.525e-05	42.2936	3.525e-05
43.7739	3.414e-05	43.7739	3.414e-05
45.306	0	45.306	0
46.8917	2.3941e-05	46.8917	2.3941e-05
48.5329	1.9785e-05	48.5329	1.9785e-05
50.2316	0.00028026	50.2316	0.00028026

## Sheet: Fig. 1e
	MOF-808	MOF-808-Al			MOF-808	MOF-808-Al
3000.26	0.00595	0.00205		525.034	0.05002	-0.04207
3000.74	0.00583	0.00203		525.516	0.04988	-0.0414
3001.23	0.00572	0.00201		525.998	0.04975	-0.04073
3001.71	0.0056	0.002		526.48	0.04961	-0.04005
3002.19	0.00548	0.00198		526.962	0.04947	-0.03938
3002.67	0.00537	0.00196		527.444	0.04934	-0.03871
3003.15	0.00526	0.00195		527.927	0.0492	-0.03803
3003.64	0.00515	0.00193		528.409	0.04907	-0.03736
3004.12	0.00505	0.00191		528.891	0.04893	-0.03669
3004.6	0.00495	0.00189		529.373	0.0488	-0.03602
3005.08	0.00485	0.00187		529.855	0.04866	-0.03534
3005.57	0.00476	0.00186		530.337	0.04862	-0.03467
3006.05	0.00466	0.00184		530.819	0.04854	-0.034
3006.53	0.00456	0.00182		531.301	0.04849	-0.03332
3007.01	0.00447	0.0018		531.783	0.04851	-0.03265
3007.49	0.00437	0.00179		532.266	0.04864	-0.03198
3007.97	0.00427	0.00177		532.748	0.04889	-0.03131
3008.46	0.00417	0.00175		533.23	0.04928	-0.03063
3008.94	0.00406	0.00173		533.712	0.04978	-0.02996
3009.42	0.00396	0.00171		534.194	0.05037	-0.02929
3009.9	0.00385	0.0017		534.676	0.05101	-0.02861
3010.39	0.00374	0.00168		535.158	0.05168	-0.02794
3010.87	0.00363	0.00166		535.64	0.05232	-0.02727
3011.35	0.00352	0.00164		536.123	0.05292	-0.0266
3011.83	0.00341	0.00162		536.605	0.05346	-0.02592
3012.31	0.00331	0.00161		537.087	0.05396	-0.02525
3012.8	0.0032	0.00159		537.569	0.05441	-0.02472
3013.28	0.0031	0.00157		538.051	0.05487	-0.02428
3013.76	0.003	0.00155		538.533	0.05534	-0.02391
3014.24	0.00291	0.00153		539.015	0.05583	-0.02355
3014.72	0.00281	0.00152		539.497	0.05632	-0.02316
3015.21	0.00272	0.0015		539.98	0.05678	-0.02266
3015.69	0.00263	0.00148		540.462	0.05718	-0.02202
3016.17	0.00254	0.00146		540.944	0.05747	-0.02122
3016.65	0.00245	0.00145		541.426	0.05764	-0.02028
3017.14	0.00236	0.00143		541.908	0.05769	-0.01924
3017.62	0.00227	0.00141		542.39	0.05761	-0.01818
3018.1	0.00218	0.0014		542.872	0.0574	-0.01717
3018.58	0.00209	0.00138		543.354	0.05705	-0.01622
3019.06	0.002	0.00136		543.837	0.05658	-0.01536
3019.55	0.00191	0.00135		544.319	0.05599	-0.01459
3020.03	0.00182	0.00133		544.801	0.05531	-0.01391
3020.51	0.00173	0.00132		545.283	0.05459	-0.01333
3020.99	0.00164	0.0013		545.765	0.05389	-0.01285
3021.47	0.00156	0.00129		546.247	0.05329	-0.01247
3021.96	0.00148	0.00127		546.729	0.05281	-0.01218
3022.44	0.0014	0.00126		547.211	0.05247	-0.01197
3022.92	0.00132	0.00125		547.693	0.05222	-0.01183
3023.4	0.00125	0.00123		548.176	0.05201	-0.01174
3023.89	0.00118	0.00122		548.658	0.05178	-0.01167
3024.37	0.00111	0.00121		549.14	0.05148	-0.01163
3024.85	0.00104	0.0012		549.622	0.05108	-0.0116
3025.33	0.000978173	0.00118		550.104	0.05061	-0.01159
3025.81	0.000914618	0.00117		550.586	0.0501	-0.0116
3026.3	0.000851912	0.00116		551.068	0.04956	-0.01162
3026.78	0.000789972	0.00115		551.551	0.04904	-0.01166
3027.26	0.000728782	0.00114		552.033	0.04857	-0.01168
3027.74	0.000668398	0.00113		552.515	0.04818	-0.01168
3028.22	0.00060899	0.00112		552.997	0.04789	-0.01164
3028.71	0.000550863	0.00111		553.479	0.04774	-0.01154
3029.19	0.00049445	0.0011		553.961	0.04776	-0.01138
3029.67	0.000440248	0.00109		554.443	0.04792	-0.01116
3030.15	0.000388681	0.00108		554.925	0.04821	-0.01087
3030.64	0.000339989	0.00107		555.408	0.04856	-0.01054
3031.12	0.000294096	0.00105		555.89	0.04891	-0.01016
3031.6	0.00025063	0.00104		556.372	0.0492	-0.00977
3032.08	0.000209029	0.00103		556.854	0.04939	-0.00937
3032.56	0.000168724	0.00102		557.336	0.04947	-0.009
3033.05	0.000129332	0.00101		557.818	0.0495	-0.00867
3033.53	9.07506e-05	0.001		558.3	0.04953	-0.00837
3034.01	5.31634e-05	0.000995294		558.782	0.04961	-0.00812
3034.49	1.68891e-05	0.000986221		559.264	0.04979	-0.00789
3034.97	-1.78037e-05	0.00097749		559.747	0.05007	-0.00767
3035.46	-5.08939e-05	0.000969103		560.229	0.05046	-0.00745
3035.94	-8.26753e-05	0.000961051		560.711	0.05091	-0.00723
3036.42	-0.000113703	0.000953312		561.193	0.05142	-0.007
3036.9	-0.000144622	0.000945857		561.675	0.05194	-0.00676
3037.39	-0.000175955	0.000938657		562.157	0.05245	-0.00651
3037.87	-0.000207932	0.000931687		562.639	0.05293	-0.00628
3038.35	-0.000240427	0.000924931		563.121	0.05333	-0.00606
3038.83	-0.000273022	0.000918388		563.604	0.05367	-0.00586
3039.31	-0.000305182	0.000912068		564.086	0.05394	-0.00568
3039.8	-0.00033641	0.000905993		564.568	0.05416	-0.00553
3040.28	-0.000366385	0.000900188		565.05	0.05436	-0.00539
3040.76	-0.000395013	0.000894676		565.532	0.05457	-0.00529
3041.24	-0.000422391	0.000889467		566.014	0.05483	-0.00521
3041.72	-0.000448707	0.000884557		566.496	0.05513	-0.00516
3042.21	-0.000474126	0.000879922		566.979	0.05544	-0.00514
3042.69	-0.000498714	0.000875532		567.461	0.05572	-0.00514
3043.17	-0.000522396	0.000871353		567.943	0.05591	-0.00517
3043.65	-0.000544964	0.000867361		568.425	0.05598	-0.00521
3044.14	-0.000566122	0.000863546		568.907	0.05592	-0.00525
3044.62	-0.000585553	0.000859917		569.389	0.05574	-0.00529
3045.1	-0.000603019	0.000856493		569.871	0.05548	-0.00533
3045.58	-0.000618436	0.000853298		570.353	0.05516	-0.00534
3046.06	-0.000631918	0.000850346		570.836	0.05482	-0.00532
3046.55	-0.000643815	0.000847639		571.318	0.05448	-0.00528
3047.03	-0.000654674	0.000845161		571.8	0.05414	-0.00521
3047.51	-0.000665177	0.000842886		572.282	0.05382	-0.00511
3047.99	-0.000676001	0.000840779		572.764	0.05352	-0.00499
3048.47	-0.000687705	0.00083881		573.246	0.05325	-0.00483
3048.96	-0.00070062	0.000836963		573.728	0.05302	-0.00466
3049.44	-0.000714796	0.000835231		574.21	0.05283	-0.00447
3049.92	-0.000730034	0.000833623		574.692	0.05268	-0.00426
3050.4	-0.000745949	0.000832154		575.175	0.05255	-0.00404
3050.88	-0.000762079	0.00083084		575.657	0.05244	-0.0038
3051.37	-0.000777985	0.000829693		576.139	0.05235	-0.00356
3051.85	-0.000793301	0.00082872		576.621	0.05228	-0.00331
3052.33	-0.000807771	0.000827925		577.103	0.05224	-0.00306
3052.81	-0.000821246	0.000827306		577.585	0.05223	-0.00282
3053.3	-0.000833685	0.000826867		578.067	0.05225	-0.0026
3053.78	-0.000845141	0.000826612		578.549	0.05227	-0.00239
3054.26	-0.000855756	0.000826553		579.032	0.05226	-0.00221
3054.74	-0.000865755	0.000826706		579.514	0.0522	-0.00205
3055.22	-0.00087538	0.000827086		579.996	0.05209	-0.00191
3055.71	-0.000884818	0.000827707		580.478	0.05194	-0.0018
3056.19	-0.000894137	0.000828573		580.96	0.05179	-0.00171
3056.67	-0.000903249	0.000829672		581.442	0.05167	-0.00164
3057.15	-0.000911946	0.000830977		581.924	0.05161	-0.00159
3057.63	-0.000920004	0.00083244		582.407	0.05164	-0.00155
3058.12	-0.000927296	0.000834003		582.889	0.05174	-0.00154
3058.6	-0.000933904	0.000835597		583.371	0.0519	-0.00154
3059.08	-0.000940142	0.00083716		583.853	0.05208	-0.00156
3059.56	-0.000946444	0.000838641		584.335	0.05225	-0.0016
3060.05	-0.000953203	0.000840011		584.817	0.05238	-0.00164
3060.53	-0.000960551	0.000841268		585.299	0.05247	-0.00169
3061.01	-0.000968227	0.000842435		585.781	0.05247	-0.00173
3061.49	-0.000975556	0.000843558		586.264	0.0524	-0.00176
3061.97	-0.000981596	0.000844692		586.746	0.05222	-0.00178
3062.45	-0.000985402	0.000845891		587.228	0.05194	-0.00177
3062.94	-0.000986278	0.000847199		587.71	0.0516	-0.00175
3063.42	-0.000984007	0.000848638		588.192	0.05121	-0.00172
3063.9	-0.000978912	0.000850212		588.674	0.05084	-0.00168
3064.38	-0.000971795	0.0008519		589.156	0.05053	-0.00163
3064.87	-0.000963736	0.000853666		589.638	0.05033	-0.00158
3065.35	-0.000955874	0.00085547		590.12	0.05023	-0.00151
3065.83	-0.000949197	0.000857268		590.603	0.05022	-0.00143
3066.31	-0.000944421	0.000859027		591.085	0.05029	-0.00134
3066.79	-0.000941982	0.000860723		591.567	0.05041	-0.00123
3067.28	-0.000942053	0.000862345		592.049	0.05053	-0.0011
3067.76	-0.000944648	0.000863891		592.531	0.05065	-0.000970893
3068.24	-0.000949673	0.000865365		593.013	0.05075	-0.000840671
3068.72	-0.000956971	0.000866771		593.495	0.05082	-0.000721235
3069.2	-0.0009663	0.000868111		593.977	0.05088	-0.000620066
3069.69	-0.000977337	0.000869382		594.46	0.05091	-0.000542245
3070.17	-0.000989661	0.000870578		594.942	0.05092	-0.000490024
3070.65	-0.001	0.000871691		595.424	0.05092	-0.000462801
3071.13	-0.00102	0.000872718		595.906	0.05092	-0.00045749
3071.62	-0.00103	0.00087366		596.388	0.05095	-0.000469253
3072.1	-0.00104	0.000874526		596.87	0.05101	-0.000492459
3072.58	-0.00105	0.000875335		597.352	0.05112	-0.000521532
3073.06	-0.00106	0.00087611		597.835	0.05127	-0.000551585
3073.54	-0.00106	0.000876875		598.317	0.05144	-0.000578807
3074.03	-0.00107	0.00087765		598.799	0.05163	-0.000600742
3074.51	-0.00106	0.000878442		599.281	0.05184	-0.000616407
3074.99	-0.00106	0.00087925		599.763	0.05207	-0.000626186
3075.47	-0.00106	0.000880056		600.245	0.05234	-0.000631445
3075.95	-0.00105	0.000880831		600.727	0.05266	-0.000633945
3076.44	-0.00104	0.000881547		601.209	0.05304	-0.000635225
3076.92	-0.00103	0.000882173		601.692	0.05347	-0.000636073
3077.4	-0.00102	0.000882694		602.174	0.05394	-0.000636306
3077.88	-0.00102	0.000883105		602.656	0.05443	-0.000634879
3078.36	-0.00101	0.000883419		603.138	0.05492	-0.000630437
3078.85	-0.00101	0.000883657		603.62	0.0554	-0.000622033
3079.33	-0.00101	0.000883842		604.102	0.05588	-0.00060976
3079.81	-0.00101	0.000883994		604.584	0.05634	-0.000595021
3080.29	-0.00101	0.000884119		605.066	0.05676	-0.000580388
3080.78	-0.00101	0.000884217		605.548	0.05712	-0.000569012
3081.26	-0.00101	0.00088428		606.031	0.05737	-0.000563897
3081.74	-0.001	0.000884302		606.513	0.0575	-0.000567193
3082.22	-0.000998118	0.000884291		606.995	0.05749	-0.000579741
3082.7	-0.000993076	0.000884274		607.477	0.05736	-0.000600949
3083.19	-0.000988128	0.000884292		607.959	0.05714	-0.000629027
3083.67	-0.000983807	0.000884398		608.441	0.05689	-0.000661421
3084.15	-0.0009804	0.000884642		608.923	0.05663	-0.00069544
3084.63	-0.000977881	0.000885057		609.405	0.0564	-0.000728782
3085.11	-0.000976066	0.000885651		609.888	0.05619	-0.000759871
3085.6	-0.000974793	0.000886398		610.37	0.05599	-0.00078786
3086.08	-0.00097415	0.00088725		610.852	0.05577	-0.000812275
3086.56	-0.000974553	0.000888142		611.334	0.05549	-0.000832556
3087.04	-0.000976687	0.000889011		611.816	0.05514	-0.000847725
3087.53	-0.000981277	0.00088981		612.298	0.05472	-0.000856449
3088.01	-0.000988772	0.00089052		612.78	0.05422	-0.000857492
3088.49	-0.000999085	0.000891151		613.263	0.05367	-0.000850425
3088.97	-0.00101	0.00089174		613.745	0.05309	-0.000836246
3089.45	-0.00102	0.00089234		614.227	0.05251	-0.000817653
3089.94	-0.00104	0.000893006		614.709	0.05197	-0.000798741
3090.42	-0.00105	0.000893783		615.191	0.05151	-0.000784212
3090.9	-0.00105	0.000894699		615.673	0.05116	-0.000778337
3091.38	-0.00106	0.000895762		616.155	0.05093	-0.000784058
3091.86	-0.00106	0.000896959		616.637	0.05082	-0.000802465
3092.35	-0.00105	0.000898267		617.12	0.05082	-0.000832769
3092.83	-0.00105	0.000899659		617.602	0.0509	-0.000872604
3093.31	-0.00105	0.000901108		618.084	0.05103	-0.000918548
3093.79	-0.00104	0.000902598		618.566	0.05121	-0.000966664
3094.28	-0.00104	0.000904122		619.048	0.0514	-0.00101
3094.76	-0.00104	0.000905683		619.53	0.05161	-0.00105
3095.24	-0.00103	0.000907291		620.012	0.05182	-0.00109
3095.72	-0.00103	0.00090896		620.494	0.05202	-0.00111
3096.2	-0.00103	0.000910703		620.976	0.05217	-0.00112
3096.69	-0.00103	0.000912533		621.459	0.05227	-0.00111
3097.17	-0.00103	0.000914461		621.941	0.0523	-0.0011
3097.65	-0.00103	0.000916496		622.423	0.05227	-0.00108
3098.13	-0.00104	0.000918646		622.905	0.0522	-0.00107
3098.61	-0.00104	0.000920921		623.387	0.05213	-0.00105
3099.1	-0.00104	0.000923331		623.869	0.05205	-0.00105
3099.58	-0.00105	0.000925884		624.351	0.05199	-0.00105
3100.06	-0.00105	0.000928589		624.833	0.05194	-0.00105
3100.54	-0.00105	0.000931449		625.316	0.05187	-0.00106
3101.03	-0.00105	0.000934457		625.798	0.0518	-0.00107
3101.51	-0.00105	0.000937599		626.28	0.05171	-0.00108
3101.99	-0.00105	0.000940848		626.762	0.05163	-0.00108
3102.47	-0.00105	0.000944168		627.244	0.05158	-0.00107
3102.95	-0.00104	0.000947518		627.726	0.05159	-0.00106
3103.44	-0.00104	0.000950858		628.208	0.05166	-0.00104
3103.92	-0.00103	0.000954155		628.691	0.05178	-0.00102
3104.4	-0.00103	0.000957391		629.173	0.05192	-0.001
3104.88	-0.00103	0.000960563		629.655	0.05206	-0.000975938
3105.36	-0.00102	0.000963684		630.137	0.0522	-0.000947013
3105.85	-0.00103	0.000966778		630.619	0.05233	-0.000911637
3106.33	-0.00103	0.000969868		631.101	0.0525	-0.000868442
3106.81	-0.00104	0.000972973		631.583	0.05273	-0.000816974
3107.29	-0.00104	0.000976102		632.065	0.05304	-0.000757879
3107.78	-0.00105	0.000979247		632.548	0.05343	-0.000692802
3108.26	-0.00106	0.000982392		633.03	0.05387	-0.000624127
3108.74	-0.00107	0.000985519		633.512	0.05431	-0.000554522
3109.22	-0.00107	0.000988611		633.994	0.0547	-0.000486459
3109.7	-0.00107	0.00099166		634.476	0.05501	-0.000421788
3110.19	-0.00108	0.000994669		634.958	0.05522	-0.000361491
3110.67	-0.00108	0.000997647		635.44	0.05531	-0.000305755
3111.15	-0.00108	0.001		635.922	0.05531	-0.000254298
3111.63	-0.00108	0.001		636.404	0.05525	-0.000206856
3112.11	-0.00107	0.00101		636.887	0.05513	-0.000163622
3112.6	-0.00107	0.00101		637.369	0.05501	-0.000125465
3113.08	-0.00107	0.00101		637.851	0.05489	-9.3826e-05
3113.56	-0.00106	0.00101		638.333	0.0548	-7.0314e-05
3114.04	-0.00105	0.00102		638.815	0.05475	-5.61456e-05
3114.53	-0.00105	0.00102		639.297	0.05473	-5.16196e-05
3115.01	-0.00104	0.00102		639.779	0.05471	-5.5837e-05
3115.49	-0.00104	0.00102		640.261	0.05465	-6.66937e-05
3115.97	-0.00104	0.00102		640.744	0.0545	-8.11748e-05
3116.45	-0.00104	0.00102		641.226	0.05423	-9.59203e-05
3116.93	-0.00104	0.00102		641.708	0.05382	-0.000107852
3117.42	-0.00104	0.00102		642.19	0.05329	-0.000114793
3117.9	-0.00105	0.00103		642.672	0.05269	-0.000115848
3118.38	-0.00106	0.00103		643.154	0.05209	-0.000111483
3118.86	-0.00107	0.00103		643.636	0.05156	-0.000103319
3119.35	-0.00107	0.00103		644.119	0.05116	-9.3667e-05
3119.83	-0.00108	0.00103		644.601	0.05093	-8.49653e-05
3120.31	-0.00109	0.00103		645.083	0.0509	-7.91723e-05
3120.79	-0.00109	0.00103		645.565	0.05104	-7.72822e-05
3121.27	-0.00109	0.00104		646.047	0.05134	-7.90522e-05
3121.76	-0.00109	0.00104		646.529	0.05176	-8.30234e-05
3122.24	-0.00109	0.00104		647.011	0.05224	-8.68537e-05
3122.72	-0.00108	0.00104		647.493	0.05271	-8.78623e-05
3123.2	-0.00108	0.00104		647.976	0.05311	-8.36815e-05
3123.68	-0.00108	0.00104		648.458	0.0534	-7.28391e-05
3124.17	-0.00107	0.00105		648.94	0.05354	-5.51256e-05
3124.65	-0.00107	0.00105		649.422	0.05356	-3.162e-05
3125.13	-0.00108	0.00105		649.904	0.0535	-4.3994e-06
3125.61	-0.00109	0.00105		650.386	0.05342	2.40326e-05
3126.1	-0.0011	0.00105		650.868	0.05339	5.13638e-05
3126.58	-0.00111	0.00105		651.35	0.05347	7.59973e-05
3127.06	-0.00112	0.00105		651.832	0.05368	9.7309e-05
3127.54	-0.00114	0.00105		652.315	0.054	0.000115615
3128.02	-0.00115	0.00105		652.797	0.05439	0.000131908
3128.51	-0.00116	0.00105		653.279	0.05481	0.000147494
3128.99	-0.00118	0.00104		653.761	0.05521	0.000163683
3129.47	-0.00119	0.00104		654.243	0.05554	0.000181635
3129.95	-0.00119	0.00104		654.725	0.05577	0.000202358
3130.43	-0.0012	0.00104		655.207	0.0559	0.000226658
3130.92	-0.0012	0.00104		655.689	0.05594	0.000254785
3131.4	-0.00121	0.00104		656.172	0.05591	0.000285808
3131.88	-0.00121	0.00104		656.654	0.05584	0.000317537
3132.36	-0.0012	0.00104		657.136	0.05575	0.000347478
3132.84	-0.0012	0.00104		657.618	0.05568	0.000373883
3133.33	-0.00119	0.00104		658.1	0.05567	0.00039599
3133.81	-0.00119	0.00104		658.582	0.05572	0.000413692
3134.29	-0.00118	0.00104		659.064	0.05583	0.000427153
3134.77	-0.00117	0.00104		659.546	0.05599	0.000436571
3135.26	-0.00117	0.00104		660.029	0.05614	0.000442129
3135.74	-0.00117	0.00104		660.511	0.05626	0.000444072
3136.22	-0.00117	0.00104		660.993	0.05632	0.000442845
3136.7	-0.00117	0.00103		661.475	0.05631	0.000439203
3137.18	-0.00117	0.00103		661.957	0.05621	0.000434265
3137.67	-0.00118	0.00103		662.439	0.05605	0.000429475
3138.15	-0.00118	0.00103		662.921	0.05582	0.000426408
3138.63	-0.00119	0.00103		663.403	0.05556	0.000426538
3139.11	-0.0012	0.00103		663.886	0.05526	0.000430905
3139.59	-0.00121	0.00103		664.368	0.05495	0.000439854
3140.08	-0.00122	0.00103		664.85	0.05462	0.000452879
3140.56	-0.00123	0.00103		665.332	0.05428	0.000468663
3141.04	-0.00123	0.00103		665.814	0.05394	0.000485342
3141.52	-0.00123	0.00103		666.296	0.0536	0.000500892
3142.01	-0.00123	0.00103		666.778	0.05325	0.000513574
3142.49	-0.00123	0.00103		667.26	0.0529	0.000522296
3142.97	-0.00122	0.00102		667.743	0.05253	0.000526795
3143.45	-0.00121	0.00102		668.225	0.05216	0.000527638
3143.93	-0.0012	0.00102		668.707	0.05179	0.000525991
3144.42	-0.00119	0.00102		669.189	0.05144	0.000523274
3144.9	-0.00119	0.00101		669.671	0.05115	0.000520779
3145.38	-0.00118	0.00101		670.153	0.05094	0.00051938
3145.86	-0.00117	0.00101		670.635	0.05082	0.000519384
3146.34	-0.00117	0.001		671.117	0.05078	0.000520545
3146.83	-0.00117	0.000999745		671.6	0.05081	0.000522209
3147.31	-0.00117	0.000995664		672.082	0.05087	0.000523546
3147.79	-0.00116	0.000991518		672.564	0.05094	0.000523808
3148.27	-0.00116	0.000987378		673.046	0.05099	0.000522538
3148.76	-0.00115	0.000983321		673.528	0.051	0.000519712
3149.24	-0.00114	0.000979427		674.01	0.05097	0.000515734
3149.72	-0.00113	0.000975767		674.492	0.05091	0.000511342
3150.2	-0.00112	0.000972402		674.974	0.05081	0.000507411
3150.68	-0.00111	0.000969373		675.457	0.05071	0.000504725
3151.17	-0.0011	0.000966698		675.939	0.05062	0.000503742
3151.65	-0.00109	0.00096437		676.421	0.05057	0.000504472
3152.13	-0.00108	0.000962358		676.903	0.05055	0.000506456
3152.61	-0.00108	0.000960606		677.385	0.05058	0.000508864
3153.09	-0.00108	0.000959043		677.867	0.05065	0.000510631
3153.58	-0.00107	0.00095758		678.349	0.05073	0.000510598
3154.06	-0.00107	0.000956129		678.831	0.05083	0.000507562
3154.54	-0.00107	0.000954604		679.313	0.05091	0.000500295
3155.02	-0.00106	0.000952936		679.796	0.05097	0.000487677
3155.51	-0.00106	0.00095108		680.278	0.05102	0.000469153
3155.99	-0.00106	0.000949015		680.76	0.05108	0.000445437
3156.47	-0.00106	0.000946747		681.242	0.05117	0.000418638
3156.95	-0.00106	0.000944299		681.724	0.0513	0.000391287
3157.43	-0.00106	0.000941708		682.206	0.05149	0.000365279
3157.92	-0.00107	0.000939014		682.688	0.05172	0.000341528
3158.4	-0.00107	0.000936257		683.17	0.05198	0.000320255
3158.88	-0.00108	0.000933476		683.653	0.05226	0.000301294
3159.36	-0.00108	0.000930706		684.135	0.05255	0.000284316
3159.84	-0.00109	0.000927985		684.617	0.05284	0.000268887
3160.33	-0.00109	0.000925347		685.099	0.05314	0.000254488
3160.81	-0.00108	0.000922828		685.581	0.05344	0.000240496
3161.29	-0.00108	0.000920455		686.063	0.05372	0.0002262
3161.77	-0.00107	0.000918244		686.545	0.05396	0.00021087
3162.26	-0.00106	0.000916203		687.028	0.05414	0.000193818
3162.74	-0.00105	0.000914328		687.51	0.05423	0.000174499
3163.22	-0.00104	0.00091261		687.992	0.05423	0.000152585
3163.7	-0.00103	0.000911045		688.474	0.05414	0.000128034
3164.18	-0.00102	0.000909632		688.956	0.05397	0.000101093
3164.67	-0.00102	0.000908386		689.438	0.05373	7.22602e-05
3165.15	-0.00101	0.000907331		689.92	0.05346	4.21805e-05
3165.63	-0.00101	0.000906496		690.402	0.05317	1.15028e-05
3166.11	-0.00101	0.000905917		690.885	0.05287	-1.92625e-05
3166.59	-0.00101	0.000905622		691.367	0.05259	-4.98443e-05
3167.08	-0.00101	0.000905636		691.849	0.05233	-8.0253e-05
3167.56	-0.00101	0.000905972		692.331	0.05213	-0.000110749
3168.04	-0.00101	0.000906631		692.813	0.052	-0.000141759
3168.52	-0.00101	0.000907603		693.295	0.05196	-0.00017373
3169.01	-0.00101	0.000908862		693.777	0.05199	-0.000206999
3169.49	-0.00101	0.000910366		694.259	0.05209	-0.000241705
3169.97	-0.00101	0.000912056		694.742	0.05221	-0.000277767
3170.45	-0.00101	0.00091386		695.224	0.05233	-0.000314928
3170.93	-0.00101	0.000915696		695.706	0.05243	-0.000352815
3171.42	-0.00102	0.000917481		696.188	0.05252	-0.000391003
3171.9	-0.00102	0.000919133		696.67	0.0526	-0.000429046
3172.38	-0.00103	0.000920584		697.152	0.05271	-0.000466509
3172.86	-0.00104	0.000921775		697.634	0.05288	-0.000502976
3173.34	-0.00105	0.000922663		698.116	0.05312	-0.000538096
3173.83	-0.00107	0.000923213		698.598	0.05346	-0.000571634
3174.31	-0.00108	0.000923399		699.081	0.05388	-0.000603525
3174.79	-0.00109	0.000923199		699.563	0.05436	-0.00063388
3175.27	-0.0011	0.0009226		700.045	0.05488	-0.000662945
3175.76	-0.00111	0.000921597		700.527	0.0554	-0.000690973
3176.24	-0.00111	0.000920199		701.009	0.05588	-0.000718083
3176.72	-0.00111	0.000918437		701.491	0.05631	-0.000744157
3177.2	-0.00111	0.000916362		701.973	0.05664	-0.000768821
3177.68	-0.0011	0.000914047		702.456	0.05686	-0.000791532
3178.16	-0.0011	0.000911583		702.938	0.05699	-0.000811742
3178.65	-0.0011	0.000909072		703.42	0.05703	-0.000829074
3179.13	-0.00109	0.000906616		703.902	0.05701	-0.000843445
3179.61	-0.00109	0.000904307		704.384	0.05697	-0.000855094
3180.09	-0.00108	0.000902222		704.866	0.05693	-0.000864506
3180.58	-0.00108	0.000900415		705.348	0.05692	-0.000872258
3181.06	-0.00107	0.000898921		705.83	0.05692	-0.000878875
3181.54	-0.00106	0.000897754		706.312	0.05694	-0.00088471
3182.02	-0.00105	0.000896916		706.795	0.05697	-0.000889943
3182.5	-0.00104	0.000896394		707.277	0.05699	-0.000894604
3182.99	-0.00104	0.000896166		707.759	0.05701	-0.000898694
3183.47	-0.00103	0.000896201		708.241	0.05704	-0.000902233
3183.95	-0.00103	0.000896454		708.723	0.0571	-0.000905313
3184.43	-0.00102	0.000896868		709.205	0.05719	-0.000908063
3184.91	-0.00103	0.000897378		709.687	0.05733	-0.000910609
3185.4	-0.00103	0.000897914		710.17	0.05753	-0.000913006
3185.88	-0.00103	0.000898413		710.652	0.05779	-0.000915205
3186.36	-0.00104	0.000898823		711.134	0.05811	-0.000917079
3186.84	-0.00104	0.000899113		711.616	0.05851	-0.000918446
3187.32	-0.00105	0.000899265		712.098	0.05898	-0.0009191
3187.81	-0.00105	0.000899274		712.58	0.0595	-0.000918837
3188.29	-0.00105	0.000899135		713.062	0.06005	-0.000917447
3188.77	-0.00106	0.000898833		713.544	0.06059	-0.000914695
3189.25	-0.00106	0.000898338		714.027	0.0611	-0.000910341
3189.74	-0.00105	0.000897605		714.509	0.06157	-0.000904179
3190.22	-0.00105	0.000896581		714.991	0.06199	-0.000896095
3190.7	-0.00105	0.000895213		715.473	0.06239	-0.000886134
3191.18	-0.00105	0.00089346		715.955	0.06279	-0.000874545
3191.66	-0.00105	0.000891301		716.437	0.06319	-0.00086175
3192.15	-0.00105	0.000888739		716.919	0.06359	-0.000848273
3192.63	-0.00105	0.000885802		717.401	0.06394	-0.000834622
3193.11	-0.00105	0.000882542		717.884	0.0642	-0.000821184
3193.59	-0.00105	0.000879031		718.366	0.06433	-0.000808145
3194.07	-0.00105	0.00087536		718.848	0.06432	-0.00079548
3194.56	-0.00105	0.000871638		719.33	0.06417	-0.000783008
3195.04	-0.00105	0.000867985		719.812	0.06392	-0.00077047
3195.52	-0.00105	0.000864529		720.294	0.06363	-0.000757631
3196	-0.00105	0.000861395		720.776	0.06333	-0.00074435
3196.49	-0.00105	0.000858692		721.258	0.06306	-0.000730644
3196.97	-0.00105	0.000856505		721.74	0.06284	-0.000716691
3197.45	-0.00105	0.000854887		722.223	0.06266	-0.000702811
3197.93	-0.00105	0.000853857		722.705	0.06253	-0.000689415
3198.41	-0.00104	0.000853404		723.187	0.06242	-0.000676916
3198.9	-0.00104	0.000853497		723.669	0.06236	-0.000665634
3199.38	-0.00103	0.00085409		724.151	0.06233	-0.000655724
3199.86	-0.00103	0.000855129		724.633	0.06232	-0.00064714
3200.34	-0.00103	0.000856561		725.115	0.06232	-0.000639671
3200.82	-0.00103	0.000858333		725.597	0.0623	-0.00063304
3201.31	-0.00103	0.000860395		726.08	0.06225	-0.000627022
3201.79	-0.00103	0.000862705		726.562	0.06218	-0.000621571
3202.27	-0.00103	0.000865227		727.044	0.06211	-0.000616857
3202.75	-0.00102	0.000867931		727.526	0.06205	-0.000613252
3203.24	-0.00102	0.000870798		728.008	0.06205	-0.000611205
3203.72	-0.00102	0.000873806		728.49	0.06209	-0.000611077
3204.2	-0.00102	0.000876932		728.972	0.06215	-0.000613001
3204.68	-0.00103	0.000880141		729.455	0.0622	-0.000616803
3205.16	-0.00103	0.000883387		729.937	0.06218	-0.000622025
3205.65	-0.00104	0.000886609		730.419	0.06204	-0.000628045
3206.13	-0.00104	0.000889741		730.901	0.06176	-0.000634231
3206.61	-0.00105	0.000892717		731.383	0.06131	-0.000640106
3207.09	-0.00106	0.000895478		731.865	0.06073	-0.000645434
3207.57	-0.00107	0.000897983		732.347	0.06003	-0.000650214
3208.06	-0.00107	0.000900206		732.829	0.05927	-0.000654609
3208.54	-0.00108	0.000902138		733.312	0.05852	-0.000658822
3209.02	-0.00108	0.000903783		733.794	0.05781	-0.000662995
3209.5	-0.00108	0.000905157		734.276	0.0572	-0.000667137
3209.99	-0.00108	0.00090628		734.758	0.05673	-0.000671137
3210.47	-0.00108	0.000907183		735.24	0.05639	-0.000674805
3210.95	-0.00107	0.000907899		735.722	0.05617	-0.000677931
3211.43	-0.00107	0.000908473		736.204	0.05603	-0.000680356
3211.91	-0.00106	0.000908958		736.686	0.05589	-0.000682006
3212.4	-0.00106	0.000909413		737.168	0.05569	-0.000682892
3212.88	-0.00105	0.000909906		737.651	0.05539	-0.000683123
3213.36	-0.00105	0.000910511		738.133	0.05497	-0.00068287
3213.84	-0.00105	0.000911301		738.615	0.05447	-0.000682354
3214.32	-0.00104	0.000912354		739.097	0.05395	-0.000681814
3214.81	-0.00104	0.000913739		739.579	0.05349	-0.000681465
3215.29	-0.00104	0.000915519		740.061	0.05317	-0.000681472
3215.77	-0.00104	0.000917742		740.543	0.05301	-0.000681901
3216.25	-0.00104	0.000920437		741.025	0.05304	-0.000682722
3216.74	-0.00104	0.000923609		741.508	0.05322	-0.000683801
3217.22	-0.00104	0.000927244		741.99	0.05349	-0.000684926
3217.7	-0.00104	0.000931305		742.472	0.05379	-0.000685856
3218.18	-0.00105	0.000935739		742.954	0.05405	-0.00068636
3218.66	-0.00105	0.000940485		743.436	0.05421	-0.000686237
3219.15	-0.00105	0.000945472		743.918	0.05423	-0.000685318
3219.63	-0.00105	0.000950626		744.4	0.05412	-0.000683464
3220.11	-0.00106	0.000955872		744.883	0.05387	-0.000680565
3220.59	-0.00106	0.00096113		745.365	0.05353	-0.000676546
3221.07	-0.00106	0.000966319		745.847	0.05315	-0.000671398
3221.56	-0.00105	0.000971356		746.329	0.05278	-0.00066521
3222.04	-0.00105	0.000976165		746.811	0.05248	-0.000658186
3222.52	-0.00105	0.000980678		747.293	0.05229	-0.000650637
3223	-0.00105	0.000984843		747.775	0.05223	-0.000642952
3223.49	-0.00105	0.00098863		748.257	0.05229	-0.000635523
3223.97	-0.00104	0.000992032		748.74	0.05248	-0.000628691
3224.45	-0.00104	0.000995067		749.222	0.05274	-0.000622686
3224.93	-0.00104	0.000997768		749.704	0.05305	-0.000617601
3225.41	-0.00103	0.001		750.186	0.05337	-0.000613398
3225.9	-0.00103	0.001		750.668	0.05367	-0.000609936
3226.38	-0.00102	0.001		751.15	0.05391	-0.000606999
3226.86	-0.00102	0.00101		751.632	0.05411	-0.000604341
3227.34	-0.00101	0.00101		752.114	0.05425	-0.000601703
3227.82	-0.00101	0.00101		752.596	0.05438	-0.000598853
3228.31	-0.00101	0.00101		753.079	0.05452	-0.000595633
3228.79	-0.00101	0.00101		753.561	0.0547	-0.000591982
3229.27	-0.00101	0.00101		754.043	0.05495	-0.000587991
3229.75	-0.00102	0.00101		754.525	0.05525	-0.000583895
3230.24	-0.00102	0.00101		755.007	0.05556	-0.000580047
3230.72	-0.00102	0.00101		755.489	0.05585	-0.000576848
3231.2	-0.00102	0.00101		755.971	0.05605	-0.000574634
3231.68	-0.00102	0.00101		756.453	0.05616	-0.000573588
3232.16	-0.00103	0.001		756.936	0.05619	-0.000573671
3232.64	-0.00103	0.001		757.418	0.05616	-0.000574605
3233.13	-0.00103	0.001		757.9	0.05614	-0.00057592
3233.61	-0.00102	0.001		758.382	0.05616	-0.000577044
3234.09	-0.00102	0.001		758.864	0.05626	-0.000577424
3234.57	-0.00102	0.001		759.346	0.05641	-0.000576615
3235.06	-0.00102	0.001		759.828	0.05658	-0.00057436
3235.54	-0.00102	0.001		760.311	0.05671	-0.000570609
3236.02	-0.00102	0.00101		760.793	0.05679	-0.000565506
3236.5	-0.00102	0.00101		761.275	0.05677	-0.000559333
3236.98	-0.00102	0.00101		761.757	0.05667	-0.000552461
3237.47	-0.00102	0.00101		762.239	0.05652	-0.000545266
3237.95	-0.00102	0.00101		762.721	0.05634	-0.000538091
3238.43	-0.00102	0.00101		763.203	0.05614	-0.00053119
3238.91	-0.00101	0.00102		763.685	0.05594	-0.000524711
3239.39	-0.00101	0.00102		764.168	0.05574	-0.000518688
3239.88	-0.000998525	0.00102		764.65	0.05555	-0.000513052
3240.36	-0.000992034	0.00102		765.132	0.05537	-0.000507669
3240.84	-0.000986594	0.00102		765.614	0.05524	-0.000502369
3241.32	-0.000982232	0.00102		766.096	0.05515	-0.000497001
3241.81	-0.000978533	0.00102		766.578	0.05513	-0.00049147
3242.29	-0.00097481	0.00102		767.06	0.05514	-0.000485758
3242.77	-0.000970347	0.00102		767.542	0.05517	-0.000479928
3243.25	-0.000964667	0.00102		768.024	0.05517	-0.000474134
3243.73	-0.000957696	0.00102		768.507	0.0551	-0.000468588
3244.22	-0.000949811	0.00102		768.989	0.05497	-0.00046354
3244.7	-0.000941719	0.00102		769.471	0.05476	-0.000459235
3245.18	-0.000934259	0.00102		769.953	0.05451	-0.00045588
3245.66	-0.000928139	0.00102		770.435	0.05425	-0.000453597
3246.14	-0.00092374	0.00101		770.917	0.054	-0.000452406
3246.63	-0.000920995	0.00101		771.399	0.05378	-0.000452208
3247.11	-0.000919427	0.00101		771.881	0.05359	-0.0004528
3247.59	-0.000918291	0.00101		772.364	0.05343	-0.000453897
3248.07	-0.00091682	0.00101		772.846	0.0533	-0.000455187
3248.55	-0.000914433	0.00101		773.328	0.05319	-0.000456375
3249.04	-0.000910904	0.00101		773.81	0.05309	-0.000457227
3249.52	-0.000906408	0.00101		774.292	0.05302	-0.000457592
3250	-0.000901428	0.001		774.774	0.05295	-0.000457404
3250.48	-0.000896559	0.001		775.256	0.0529	-0.000456677
3250.97	-0.000892304	0.001		775.739	0.05287	-0.000455484
3251.45	-0.0008889	0.001		776.221	0.05287	-0.00045395
3251.93	-0.000886229	0.001		776.703	0.05291	-0.000452252
3252.41	-0.000883844	0.001		777.185	0.05301	-0.000450608
3252.89	-0.000881102	0.001		777.667	0.05316	-0.000449254
3253.38	-0.000877352	0.000999927		778.149	0.05336	-0.000448427
3253.86	-0.000872107	0.001		778.631	0.05356	-0.0004483
3254.34	-0.000865143	0.001		779.113	0.05375	-0.000448943
3254.82	-0.000856546	0.001		779.596	0.0539	-0.00045027
3255.3	-0.000846692	0.001		780.078	0.054	-0.000452042
3255.79	-0.000836155	0.001		780.56	0.05408	-0.000453899
3256.27	-0.000825626	0.00101		781.042	0.05415	-0.000455432
3256.75	-0.00081583	0.00101		781.524	0.05425	-0.00045628
3257.23	-0.000807441	0.00101		782.006	0.05439	-0.000456229
3257.72	-0.000800992	0.00101		782.488	0.05458	-0.000455272
3258.2	-0.000796787	0.00101		782.97	0.05481	-0.000453621
3258.68	-0.000794862	0.00102		783.452	0.05506	-0.00045168
3259.16	-0.00079497	0.00102		783.935	0.05532	-0.000449944
3259.64	-0.000796643	0.00102		784.417	0.05559	-0.00044889
3260.13	-0.000799303	0.00102		784.899	0.05586	-0.000448869
3260.61	-0.000802452	0.00102		785.381	0.05613	-0.000450011
3261.09	-0.000805827	0.00102		785.863	0.05637	-0.000452203
3261.57	-0.000809526	0.00103		786.345	0.05655	-0.000455112
3262.05	-0.000813994	0.00103		786.827	0.05663	-0.000458266
3262.54	-0.000819923	0.00103		787.309	0.05658	-0.000461155
3263.02	-0.000828006	0.00103		787.792	0.05642	-0.000463345
3263.5	-0.000838693	0.00103		788.274	0.05617	-0.000464549
3263.98	-0.000851986	0.00103		788.756	0.05589	-0.000464667
3264.47	-0.000867382	0.00103		789.238	0.05564	-0.000463773
3264.95	-0.000883968	0.00103		789.72	0.05545	-0.000462051
3265.43	-0.000900647	0.00103		790.202	0.05534	-0.000459739
3265.91	-0.000916383	0.00103		790.684	0.05528	-0.000457061
3266.39	-0.000930435	0.00103		791.166	0.05525	-0.00045418
3266.88	-0.000942451	0.00103		791.649	0.05521	-0.000451195
3267.36	-0.00095241	0.00103		792.131	0.05515	-0.000448151
3267.84	-0.000960446	0.00103		792.613	0.05507	-0.000445059
3268.32	-0.000966686	0.00104		793.095	0.05498	-0.000441934
3268.8	-0.000971096	0.00104		793.577	0.0549	-0.000438801
3269.29	-0.000973477	0.00104		794.059	0.05482	-0.000435711
3269.77	-0.000973514	0.00104		794.541	0.05473	-0.000432734
3270.25	-0.000970947	0.00104		795.023	0.05462	-0.000429959
3270.73	-0.000965722	0.00104		795.506	0.0545	-0.000427481
3271.22	-0.000958087	0.00104		795.988	0.05439	-0.000425396
3271.7	-0.000948566	0.00104		796.47	0.05432	-0.000423795
3272.18	-0.000937885	0.00104		796.952	0.05434	-0.000422739
3272.66	-0.000926794	0.00104		797.434	0.05445	-0.000422264
3273.14	-0.000915905	0.00104		797.916	0.05467	-0.000422357
3273.63	-0.000905571	0.00104		798.398	0.05494	-0.000422965
3274.11	-0.000895838	0.00104		798.88	0.05524	-0.000424
3274.59	-0.000886509	0.00104		799.362	0.05552	-0.000425355
3275.07	-0.000877256	0.00104		799.845	0.05578	-0.000426911
3275.55	-0.000867734	0.00104		800.327	0.05602	-0.000428539
3276.04	-0.00085773	0.00104		800.809	0.0563	-0.000430073
3276.52	-0.000847235	0.00104		801.291	0.05664	-0.00043129
3277	-0.000836484	0.00104		801.773	0.05708	-0.000431903
3277.48	-0.000825929	0.00105		802.255	0.05759	-0.000431578
3277.97	-0.000816184	0.00105		802.737	0.05814	-0.000429992
3278.45	-0.000807915	0.00105		803.22	0.05869	-0.000426906
3278.93	-0.000801759	0.00105		803.702	0.05917	-0.000422245
3279.41	-0.000798215	0.00105		804.184	0.05955	-0.000416151
3279.89	-0.000797547	0.00105		804.666	0.05981	-0.000408965
3280.38	-0.000799768	0.00105		805.148	0.05993	-0.000401177
3280.86	-0.000804622	0.00105		805.63	0.05991	-0.000393311
3281.34	-0.000811628	0.00104		806.112	0.05973	-0.000385815
3281.82	-0.000820168	0.00104		806.595	0.05942	-0.000378992
3282.3	-0.000829607	0.00104		807.077	0.05898	-0.000372961
3282.79	-0.00083939	0.00104		807.559	0.05846	-0.000367687
3283.27	-0.000849094	0.00104		808.041	0.0579	-0.000363046
3283.75	-0.000858485	0.00103		808.523	0.05734	-0.000358906
3284.23	-0.000867467	0.00103		809.005	0.05683	-0.000355189
3284.72	-0.000876058	0.00103		809.487	0.05637	-0.000351905
3285.2	-0.00088425	0.00102		809.969	0.05595	-0.000349155
3285.68	-0.000891937	0.00102		810.451	0.05555	-0.000347118
3286.16	-0.000898852	0.00102		810.934	0.05512	-0.000346002
3286.64	-0.000904551	0.00101		811.416	0.05465	-0.000346009
3287.12	-0.000908453	0.00101		811.898	0.05413	-0.000347287
3287.61	-0.00091	0.001		812.38	0.05358	-0.000349882
3288.09	-0.000908809	0.000998794		812.862	0.05305	-0.000353703
3288.57	-0.000904827	0.00099446		813.344	0.05255	-0.000358498
3289.05	-0.000898406	0.000989968		813.826	0.05211	-0.000363863
3289.54	-0.000890299	0.000985248		814.308	0.05175	-0.000369298
3290.02	-0.000881525	0.000980242		814.79	0.05144	-0.000374289
3290.5	-0.000873176	0.000974913		815.273	0.05121	-0.000378411
3290.98	-0.000866172	0.00096926		815.755	0.05106	-0.000381423
3291.46	-0.000861074	0.000963318		816.237	0.051	-0.000383315
3291.95	-0.000858007	0.000957157		816.719	0.05106	-0.00038429
3292.43	-0.000856713	0.000950871		817.201	0.05125	-0.000384712
3292.91	-0.000856692	0.000944562		817.683	0.05157	-0.000385002
3293.39	-0.000857433	0.000938323		818.165	0.05203	-0.000385547
3293.88	-0.000858593	0.000932219		818.648	0.05261	-0.000386621
3294.36	-0.000860172	0.000926286		819.13	0.05328	-0.000388349
3294.84	-0.000862503	0.000920529		819.612	0.054	-0.000390699
3295.32	-0.000866201	0.000914932		820.094	0.05473	-0.000393495
3295.8	-0.000871959	0.000909475		820.576	0.05541	-0.000396435
3296.29	-0.000880376	0.000904146		821.058	0.05597	-0.00039912
3296.77	-0.000891727	0.00089895		821.54	0.05637	-0.000401095
3297.25	-0.000905888	0.000893906		822.023	0.0566	-0.000401905
3297.73	-0.000922346	0.000889044		822.505	0.05668	-0.000401182
3298.21	-0.000940295	0.000884394		822.987	0.05666	-0.000398732
3298.7	-0.000958812	0.000879977		823.469	0.0566	-0.000394617
3299.18	-0.000977057	0.000875797		823.951	0.05656	-0.000389166
3299.66	-0.00099443	0.00087184		824.433	0.05659	-0.000382931
3300.14	-0.00101	0.000868077		824.915	0.05669	-0.000376567
3300.62	-0.00103	0.000864466		825.397	0.05681	-0.000370702
3301.11	-0.00104	0.00086096		825.879	0.05692	-0.000365791
3301.59	-0.00106	0.000857508		826.362	0.05695	-0.000362052
3302.07	-0.00107	0.000854061		826.844	0.05685	-0.000359456
3302.55	-0.00109	0.000850574		827.326	0.05659	-0.000357786
3303.03	-0.0011	0.000847017		827.808	0.05618	-0.000356733
3303.52	-0.00112	0.000843372		828.29	0.05562	-0.000356004
3304	-0.00113	0.00083964		828.772	0.05494	-0.000355378
3304.48	-0.00115	0.000835841		829.254	0.05421	-0.000354741
3304.96	-0.00115	0.00083201		829.736	0.05346	-0.000354073
3305.45	-0.00116	0.000828194		830.218	0.05277	-0.000353434
3305.93	-0.00116	0.000824448		830.701	0.05218	-0.000352943
3306.41	-0.00116	0.000820833		831.183	0.05173	-0.000352756
3306.89	-0.00116	0.000817412		831.665	0.05143	-0.000353051
3307.38	-0.00116	0.000814252		832.147	0.05124	-0.000353994
3307.86	-0.00116	0.000811417		832.629	0.05109	-0.000355691
3308.34	-0.00116	0.000808962		833.111	0.05089	-0.000358137
3308.82	-0.00115	0.000806929		833.593	0.05058	-0.000361166
3309.3	-0.00115	0.000805333		834.076	0.05013	-0.000364448
3309.78	-0.00116	0.000804157		834.558	0.04955	-0.000367542
3310.27	-0.00116	0.000803351		835.04	0.0489	-0.000369971
3310.75	-0.00116	0.000802839		835.522	0.04829	-0.000371348
3311.23	-0.00116	0.00080253		836.004	0.04778	-0.000371467
3311.71	-0.00116	0.000802337		836.486	0.04745	-0.000370366
3312.2	-0.00117	0.000802186		836.968	0.0473	-0.000368324
3312.68	-0.00117	0.000802035		837.45	0.04734	-0.000365805
3313.16	-0.00117	0.000801866		837.933	0.04752	-0.00036337
3313.64	-0.00117	0.000801693		838.415	0.04781	-0.000361567
3314.12	-0.00117	0.000801544		838.897	0.04816	-0.00036084
3314.61	-0.00117	0.000801456		839.379	0.04855	-0.000361464
3315.09	-0.00116	0.000801458		839.861	0.04894	-0.000363526
3315.57	-0.00115	0.000801567		840.343	0.04931	-0.000366935
3316.05	-0.00114	0.000801779		840.825	0.04961	-0.000371457
3316.53	-0.00114	0.000802068		841.307	0.04984	-0.000376772
3317.02	-0.00113	0.000802388		841.79	0.05	-0.0003825
3317.5	-0.00112	0.000802686		842.272	0.05014	-0.000388242
3317.98	-0.00112	0.000802907		842.754	0.05031	-0.000393579
3318.46	-0.00112	0.000803013		843.236	0.05059	-0.000398112
3318.95	-0.00112	0.000802988		843.718	0.05103	-0.00040146
3319.43	-0.00113	0.000802839		844.2	0.05164	-0.000403301
3319.91	-0.00113	0.00080259		844.682	0.05237	-0.000403401
3320.39	-0.00114	0.000802266		845.164	0.05316	-0.000401674
3320.87	-0.00114	0.000801873		845.646	0.05394	-0.000398232
3321.36	-0.00114	0.000801389		846.129	0.05466	-0.00039341
3321.84	-0.00115	0.000800756		846.611	0.05527	-0.000387747
3322.32	-0.00115	0.00079989		847.093	0.05579	-0.00038189
3322.8	-0.00116	0.000798697		847.575	0.05623	-0.000376471
3323.28	-0.00117	0.000797097		848.057	0.05663	-0.00037194
3323.77	-0.00117	0.000795042		848.539	0.05701	-0.000368454
3324.25	-0.00119	0.000792535		849.021	0.05738	-0.000365832
3324.73	-0.0012	0.000789625		849.504	0.05776	-0.000363628
3325.21	-0.00121	0.000786397		849.986	0.05815	-0.000361278
3325.7	-0.00122	0.00078296		850.468	0.05857	-0.0003583
3326.18	-0.00123	0.000779423		850.95	0.05906	-0.000354451
3326.66	-0.00123	0.000775881		851.432	0.05964	-0.000349816
3327.14	-0.00124	0.000772411		851.914	0.0603	-0.000344769
3327.62	-0.00124	0.000769062		852.396	0.06101	-0.000339851
3328.11	-0.00124	0.000765862		852.878	0.06171	-0.000335582
3328.59	-0.00124	0.000762817		853.361	0.06235	-0.000332306
3329.07	-0.00123	0.000759911		853.843	0.06289	-0.000330109
3329.55	-0.00123	0.000757112		854.325	0.06331	-0.000328812
3330.03	-0.00123	0.00075437		854.807	0.06362	-0.000328065
3330.52	-0.00123	0.000751619		855.289	0.06386	-0.000327444
3331	-0.00123	0.000748785		855.771	0.06405	-0.000326567
3331.48	-0.00122	0.000745786		856.253	0.0642	-0.000325142
3331.96	-0.00121	0.000742539		856.735	0.0643	-0.000322989
3332.45	-0.00121	0.000738971		857.217	0.06433	-0.000320028
3332.93	-0.0012	0.000735019		857.7	0.06425	-0.000316251
3333.41	-0.00118	0.000730639		858.182	0.06408	-0.000311717
3333.89	-0.00117	0.000725815		858.664	0.06379	-0.000306546
3334.37	-0.00116	0.00072056		859.146	0.06342	-0.000300911
3334.86	-0.00115	0.000714928		859.628	0.06297	-0.000295005
3335.34	-0.00113	0.000709006		860.11	0.06246	-0.000288987
3335.82	-0.00112	0.000702913		860.592	0.06188	-0.000282924
3336.3	-0.00111	0.00069679		861.074	0.06124	-0.000276734
3336.78	-0.0011	0.000690785		861.557	0.06054	-0.000270185
3337.27	-0.00109	0.000685041		862.039	0.05979	-0.000262929
3337.75	-0.00107	0.000679679		862.521	0.05904	-0.000254591
3338.23	-0.00106	0.000674797		863.003	0.05833	-0.00024485
3338.71	-0.00105	0.000670462		863.485	0.0577	-0.000233531
3339.2	-0.00105	0.000666714		863.967	0.05719	-0.000220629
3339.68	-0.00104	0.000663567		864.449	0.05681	-0.00020629
3340.16	-0.00104	0.000661013		864.932	0.05657	-0.000190759
3340.64	-0.00105	0.000659023		865.414	0.05649	-0.000174325
3341.12	-0.00105	0.000657553		865.896	0.05655	-0.000157289
3341.61	-0.00106	0.000656544		866.378	0.05677	-0.000139966
3342.09	-0.00107	0.000655928		866.86	0.05714	-0.000122705
3342.57	-0.00108	0.000655626		867.342	0.05761	-0.000105915
3343.05	-0.00109	0.000655562		867.824	0.05812	-9.0038e-05
3343.53	-0.0011	0.000655662		868.306	0.05861	-7.55233e-05
3344.02	-0.00111	0.000655862		868.788	0.05903	-6.27436e-05
3344.5	-0.00112	0.000656114		869.271	0.05936	-5.19344e-05
3344.98	-0.00112	0.000656394		869.753	0.05958	-4.31597e-05
3345.46	-0.00113	0.000656705		870.235	0.05973	-3.62953e-05
3345.95	-0.00113	0.000657073		870.717	0.05984	-3.10622e-05
3346.43	-0.00113	0.000657551		871.199	0.05992	-2.7074e-05
3346.91	-0.00113	0.000658202		871.681	0.05998	-2.38949e-05
3347.39	-0.00112	0.000659088		872.163	0.05999	-2.10834e-05
3347.87	-0.00112	0.000660252		872.645	0.05992	-1.82381e-05
3348.36	-0.00111	0.00066171		873.128	0.05974	-1.50406e-05
3348.84	-0.0011	0.000663442		873.61	0.05943	-1.12804e-05
3349.32	-0.00109	0.000665396		874.092	0.05898	-6.88609e-06
3349.8	-0.00108	0.000667502		874.574	0.05838	-1.92633e-06
3350.28	-0.00107	0.000669688		875.056	0.05766	3.4137e-06
3350.77	-0.00105	0.000671896		875.538	0.05684	8.89947e-06
3351.25	-0.00104	0.000674096		876.02	0.05595	1.43178e-05
3351.73	-0.00103	0.000676288		876.503	0.05504	1.95639e-05
3352.21	-0.00102	0.0006785		876.985	0.05415	2.46873e-05
3352.69	-0.00101	0.000680783		877.467	0.05336	2.98827e-05
3353.18	-0.001	0.000683193		877.949	0.05276	3.54399e-05
3353.66	-0.000994774	0.000685794		878.431	0.05242	4.16469e-05
3354.14	-0.000989771	0.000688642		878.913	0.05236	4.87005e-05
3354.62	-0.000985986	0.000691789		879.395	0.05259	5.6653e-05
3355.11	-0.000984132	0.000695279		879.877	0.05306	6.54049e-05
3355.59	-0.000985116	0.000699146		880.36	0.05373	7.47555e-05
3356.07	-0.000989669	0.00070342		880.842	0.05454	8.448e-05
3356.55	-0.000997921	0.000708119		881.324	0.05547	9.44035e-05
3357.03	-0.00101	0.000713258		881.806	0.05653	0.000104441
3357.52	-0.00102	0.000718849		882.288	0.0577	0.000114592
3358	-0.00103	0.000724903		882.77	0.05897	0.000124893
3358.48	-0.00104	0.000731429		883.252	0.0603	0.000135361
3358.96	-0.00105	0.000738428		883.734	0.06165	0.000145935
3359.44	-0.00105	0.000745885		884.216	0.06299	0.000156465
3359.93	-0.00104	0.000753756		884.699	0.06429	0.000166713
3360.41	-0.00103	0.000761959		885.181	0.06556	0.000176408
3360.89	-0.00102	0.000770373		885.663	0.0668	0.000185279
3361.37	-0.001	0.000778844		886.145	0.06799	0.000193113
3361.86	-0.000994698	0.000787202		886.627	0.06913	0.00019977
3362.34	-0.000990105	0.000795278		887.109	0.07017	0.000205179
3362.82	-0.000990381	0.000802925		887.591	0.07105	0.000209324
3363.3	-0.000995083	0.000810035		888.073	0.07175	0.000212218
3363.78	-0.001	0.000816543		888.556	0.07223	0.000213897
3364.26	-0.00101	0.000822423		889.038	0.07252	0.000214403
3364.75	-0.00102	0.000827685		889.52	0.07264	0.000213803
3365.23	-0.00103	0.000832364		890.002	0.07263	0.000212202
3365.71	-0.00104	0.000836512		890.484	0.07253	0.000209766
3366.19	-0.00104	0.000840188		890.966	0.07233	0.00020672
3366.68	-0.00104	0.000843463		891.448	0.07204	0.000203339
3367.16	-0.00104	0.000846405		891.931	0.07163	0.000199922
3367.64	-0.00104	0.000849089		892.413	0.07111	0.000196751
3368.12	-0.00105	0.000851581		892.895	0.07051	0.000194063
3368.6	-0.00105	0.000853944		893.377	0.06988	0.000192016
3369.09	-0.00105	0.000856228		893.859	0.06927	0.000190682
3369.57	-0.00106	0.000858469		894.341	0.06869	0.000190059
3370.05	-0.00106	0.000860685		894.823	0.06814	0.00019009
3370.53	-0.00106	0.000862883		895.305	0.06758	0.000190684
3371.01	-0.00106	0.000865055		895.788	0.06698	0.000191723
3371.5	-0.00105	0.000867187		896.27	0.06632	0.000193054
3371.98	-0.00105	0.000869265		896.752	0.06563	0.000194478
3372.46	-0.00104	0.000871276		897.234	0.06494	0.00019574
3372.94	-0.00102	0.000873219		897.716	0.06431	0.000196566
3373.43	-0.00102	0.000875105		898.198	0.06378	0.000196683
3373.91	-0.00101	0.000876956		898.68	0.06335	0.000195906
3374.39	-0.00101	0.000878801		899.162	0.063	0.000194188
3374.87	-0.00101	0.000880669		899.644	0.06269	0.000191647
3375.35	-0.00101	0.000882572		900.127	0.06238	0.000188546
3375.84	-0.00101	0.000884502		900.609	0.06206	0.000185227
3376.32	-0.00101	0.00088642		901.091	0.06173	0.000182007
3376.8	-0.00101	0.000888265		901.573	0.0614	0.00017908
3377.28	-0.001	0.000889961		902.055	0.06108	0.000176477
3377.76	-0.000998619	0.000891436		902.537	0.06078	0.000174043
3378.25	-0.000991989	0.000892639		903.019	0.06048	0.000171517
3378.73	-0.000985597	0.000893553		903.501	0.06017	0.000168607
3379.21	-0.000980117	0.000894201		903.984	0.05986	0.000165084
3379.69	-0.000975624	0.00089464		904.466	0.05957	0.000160825
3380.18	-0.000971626	0.000894948		904.948	0.05932	0.000155814
3380.66	-0.000967313	0.000895203		905.43	0.05912	0.000150108
3381.14	-0.000961932	0.000895465		905.912	0.059	0.000143777
3381.62	-0.000955163	0.000895765		906.394	0.05892	0.000136868
3382.1	-0.000947336	0.000896097		906.876	0.05885	0.000129407
3382.59	-0.000939416	0.000896423		907.359	0.05875	0.000121429
3383.07	-0.000932788	0.000896686		907.841	0.05858	0.000113027
3383.55	-0.000928875	0.000896831		908.323	0.05834	0.000104384
3384.03	-0.000928776	0.000896819		908.805	0.05803	9.57858e-05
3384.51	-0.000932956	0.000896645		909.287	0.05768	8.75881e-05
3385	-0.000941108	0.000896345		909.769	0.05731	8.01508e-05
3385.48	-0.000952172	0.000895988		910.251	0.05696	7.37832e-05
3385.96	-0.000964596	0.000895667		910.733	0.05662	6.86739e-05
3386.44	-0.000976654	0.000895483		911.216	0.05628	6.48632e-05
3386.93	-0.00098684	0.000895517		911.698	0.05593	6.22484e-05
3387.41	-0.00099415	0.000895827		912.18	0.05559	6.05982e-05
3387.89	-0.000998244	0.000896433		912.662	0.05526	5.95999e-05
3388.37	-0.000999389	0.000897328		913.144	0.05498	5.88954e-05
3388.85	-0.000998247	0.000898484		913.626	0.05474	5.81259e-05
3389.34	-0.000995548	0.000899869		914.108	0.05456	5.69789e-05
3389.82	-0.000991767	0.000901462		914.59	0.05442	5.52295e-05
3390.3	-0.000986911	0.000903263		915.072	0.05429	5.27654e-05
3390.78	-0.000980481	0.000905291		915.555	0.05417	4.96159e-05
3391.26	-0.000971633	0.00090758		916.037	0.05405	4.59344e-05
3391.75	-0.000959535	0.00091017		916.519	0.05392	4.19614e-05
3392.23	-0.000943744	0.000913094		917.001	0.0538	3.79639e-05
3392.71	-0.000924544	0.000916369		917.483	0.05369	3.41595e-05
3393.19	-0.000903005	0.000919986		917.965	0.05358	3.06644e-05
3393.68	-0.000880893	0.000923914		918.447	0.05344	2.74715e-05
3394.16	-0.000860308	0.000928105		918.929	0.05324	2.44618e-05
3394.64	-0.000843222	0.000932498		919.412	0.05294	2.14618e-05
3395.12	-0.000831031	0.000937035		919.894	0.05251	1.82987e-05
3395.6	-0.000824277	0.000941664		920.376	0.05196	1.48829e-05
3396.09	-0.000822571	0.000946354		920.858	0.05129	1.12421e-05
3396.57	-0.000824782	0.000951095		921.34	0.05055	7.51948e-06
3397.05	-0.000829352	0.000955905		921.822	0.04978	3.95398e-06
3397.53	-0.000834753	0.000960818		922.304	0.04901	8.0554e-07
3398.01	-0.000839836	0.000965878		922.787	0.04827	-1.70752e-06
3398.5	-0.000844042	0.000971126		923.269	0.04756	-3.47863e-06
3398.98	-0.000847437	0.000976596		923.751	0.04687	-4.5474e-06
3399.46	-0.000850574	0.000982303		924.233	0.04619	-5.09575e-06
3399.94	-0.000854269	0.00098825		924.715	0.04551	-5.40956e-06
3400.43	-0.000859345	0.000994433		925.197	0.04481	-5.81237e-06
3400.91	-0.000866386	0.001		925.679	0.0441	-6.58095e-06
3401.39	-0.000875585	0.00101		926.161	0.04339	-7.88875e-06
3401.87	-0.000886664	0.00101		926.643	0.04268	-9.76242e-06
3402.35	-0.000898922	0.00102		927.126	0.04201	-1.20928e-05
3402.84	-0.000911338	0.00103		927.608	0.04138	-1.46799e-05
3403.32	-0.000922769	0.00104		928.09	0.04085	-1.72949e-05
3403.8	-0.000932191	0.00104		928.572	0.04045	-1.97462e-05
3404.28	-0.000938948	0.00105		929.054	0.0402	-2.19182e-05
3404.76	-0.000942924	0.00106		929.536	0.04014	-2.37627e-05
3405.25	-0.000944585	0.00106		930.018	0.04026	-2.52732e-05
3405.73	-0.000944921	0.00107		930.5	0.04055	-2.64485e-05
3406.21	-0.00094521	0.00108		930.982	0.04096	-2.72437e-05
3406.69	-0.0009467	0.00108		931.465	0.04145	-2.759e-05
3407.17	-0.000950336	0.00109		931.947	0.04197	-2.74236e-05
3407.66	-0.000956461	0.00109		932.429	0.04248	-2.67487e-05
3408.14	-0.000964707	0.0011		932.911	0.04295	-2.56859e-05
3408.62	-0.000973983	0.0011		933.393	0.04336	-2.44977e-05
3409.1	-0.000982694	0.0011		933.875	0.04375	-2.3553e-05
3409.59	-0.000989112	0.00111		934.357	0.04411	-2.32516e-05
3410.07	-0.000991765	0.00111		934.84	0.04447	-2.39325e-05
3410.55	-0.000989765	0.00112		935.322	0.04484	-2.57743e-05
3411.03	-0.000982989	0.00112		935.804	0.04524	-2.87493e-05
3411.51	-0.000972082	0.00112		936.286	0.04566	-3.26359e-05
3412	-0.00095827	0.00113		936.768	0.04609	-3.70656e-05
3412.48	-0.000943045	0.00113		937.25	0.04652	-4.16202e-05
3412.96	-0.000927877	0.00113		937.732	0.04694	-4.59025e-05
3413.44	-0.000913942	0.00114		938.215	0.04732	-4.95982e-05
3413.92	-0.000901998	0.00114		938.697	0.04763	-5.25011e-05
3414.41	-0.000892406	0.00114		939.179	0.04784	-5.45055e-05
3414.89	-0.000885298	0.00115		939.661	0.04792	-5.55846e-05
3415.37	-0.000880779	0.00115		940.143	0.04786	-5.57762e-05
3415.85	-0.000879085	0.00115		940.625	0.04766	-5.5161e-05
3416.34	-0.000880585	0.00115		941.107	0.04736	-5.38676e-05
3416.82	-0.000885657	0.00116		941.589	0.04701	-5.20676e-05
3417.3	-0.000894426	0.00116		942.071	0.04666	-4.99616e-05
3417.78	-0.000906543	0.00116		942.554	0.04635	-4.77686e-05
3418.26	-0.00092102	0.00116		943.036	0.04612	-4.5701e-05
3418.74	-0.000936312	0.00116		943.518	0.04596	-4.39439e-05
3419.23	-0.000950564	0.00116		944	0.04584	-4.2648e-05
3419.71	-0.000962062	0.00117		944.482	0.04572	-4.19237e-05
3420.19	-0.000969607	0.00117		944.964	0.04557	-4.18588e-05
3420.67	-0.000972831	0.00117		945.446	0.04538	-4.25245e-05
3421.16	-0.000972222	0.00117		945.928	0.04516	-4.39761e-05
3421.64	-0.000968938	0.00117		946.41	0.04491	-4.6235e-05
3422.12	-0.0009644	0.00117		946.893	0.04468	-4.92719e-05
3422.6	-0.000959886	0.00117		947.375	0.04449	-5.29894e-05
3423.08	-0.000956208	0.00117		947.857	0.04434	-5.72078e-05
3423.57	-0.000953548	0.00117		948.339	0.04423	-6.16809e-05
3424.05	-0.000951484	0.00117		948.821	0.04414	-6.61275e-05
3424.53	-0.000949185	0.00117		949.303	0.04405	-7.02845e-05
3425.01	-0.000945685	0.00117		949.785	0.04395	-7.39524e-05
3425.49	-0.000940129	0.00117		950.268	0.04383	-7.70403e-05
3425.98	-0.000931979	0.00117		950.75	0.0437	-7.9556e-05
3426.46	-0.000921131	0.00116		951.232	0.04356	-8.16215e-05
3426.94	-0.000907948	0.00116		951.714	0.04341	-8.34128e-05
3427.42	-0.00089323	0.00116		952.196	0.04324	-8.51237e-05
3427.91	-0.000878148	0.00116		952.678	0.04307	-8.69131e-05
3428.39	-0.000864124	0.00115		953.16	0.0429	-8.88799e-05
3428.87	-0.000852626	0.00115		953.643	0.04277	-9.10494e-05
3429.35	-0.000844935	0.00115		954.125	0.04271	-9.33884e-05
3429.83	-0.000841865	0.00115		954.607	0.04278	-9.58417e-05
3430.32	-0.000843554	0.00115		955.089	0.04301	-9.83574e-05
3430.8	-0.00084939	0.00115		955.571	0.0434	-0.00010093
3431.28	-0.000858164	0.00114		956.053	0.04392	-0.000103608
3431.76	-0.000868368	0.00114		956.535	0.04453	-0.000106474
3432.24	-0.000878644	0.00114		957.017	0.04515	-0.000109627
3432.73	-0.000888172	0.00114		957.499	0.04573	-0.000113137
3433.21	-0.000896942	0.00114		957.982	0.04622	-0.000116994
3433.69	-0.000905764	0.00114		958.464	0.04662	-0.000121112
3434.17	-0.000916047	0.00115		958.946	0.04694	-0.000125329
3434.66	-0.000929384	0.00115		959.428	0.04722	-0.000129446
3435.14	-0.000947038	0.00115		959.91	0.04749	-0.00013329
3435.62	-0.000969541	0.00115		960.392	0.04778	-0.000136764
3436.1	-0.000996483	0.00115		960.874	0.04809	-0.000139882
3436.58	-0.00103	0.00115		961.356	0.04843	-0.000142782
3437.07	-0.00106	0.00115		961.839	0.04877	-0.000145695
3437.55	-0.00109	0.00116		962.321	0.04911	-0.000148908
3438.03	-0.00112	0.00116		962.803	0.0494	-0.000152696
3438.51	-0.00115	0.00116		963.285	0.04962	-0.00015727
3438.99	-0.00117	0.00116		963.767	0.04973	-0.000162726
3439.48	-0.00119	0.00116		964.249	0.0497	-0.000169029
3439.96	-0.00121	0.00117		964.731	0.04952	-0.000176016
3440.44	-0.00123	0.00117		965.213	0.04916	-0.000183422
3440.92	-0.00125	0.00117		965.696	0.04865	-0.000190934
3441.41	-0.00126	0.00117		966.178	0.048	-0.000198238
3441.89	-0.00127	0.00117		966.66	0.04728	-0.000205078
3442.37	-0.00128	0.00117		967.142	0.04654	-0.000211311
3442.85	-0.00128	0.00117		967.624	0.04584	-0.000216897
3443.33	-0.00128	0.00117		968.106	0.04522	-0.000221896
3443.82	-0.00128	0.00117		968.588	0.04472	-0.000226421
3444.3	-0.00128	0.00118		969.07	0.04434	-0.000230583
3444.78	-0.00127	0.00118		969.553	0.04409	-0.00023444
3445.26	-0.00127	0.00118		970.035	0.04395	-0.000237973
3445.74	-0.00128	0.00118		970.517	0.04389	-0.000241103
3446.23	-0.00128	0.00118		970.999	0.04388	-0.000243746
3446.71	-0.00129	0.00118		971.481	0.04392	-0.000245859
3447.19	-0.00129	0.00118		971.963	0.04398	-0.000247496
3447.67	-0.0013	0.00118		972.445	0.04404	-0.000248838
3448.16	-0.0013	0.00118		972.927	0.04412	-0.000250161
3448.64	-0.0013	0.00118		973.409	0.04421	-0.000251781
3449.12	-0.0013	0.00118		973.892	0.04433	-0.00025397
3449.6	-0.0013	0.00118		974.374	0.0445	-0.000256892
3450.08	-0.00131	0.00119		974.856	0.04472	-0.000260556
3450.57	-0.00132	0.00119		975.338	0.045	-0.00026484
3451.05	-0.00134	0.00119		975.82	0.0453	-0.000269517
3451.53	-0.00136	0.00119		976.302	0.04561	-0.000274327
3452.01	-0.00138	0.00119		976.784	0.0459	-0.000279034
3452.49	-0.0014	0.0012		977.266	0.04612	-0.000283472
3452.98	-0.00142	0.0012		977.749	0.04626	-0.000287555
3453.46	-0.00144	0.0012		978.231	0.04629	-0.000291265
3453.94	-0.00145	0.0012		978.713	0.0462	-0.000294634
3454.42	-0.00146	0.0012		979.195	0.04602	-0.00029772
3454.91	-0.00146	0.0012		979.677	0.04575	-0.000300588
3455.39	-0.00145	0.0012		980.159	0.04544	-0.000303302
3455.87	-0.00145	0.0012		980.641	0.04511	-0.000305916
3456.35	-0.00144	0.00119		981.124	0.0448	-0.000308481
3456.83	-0.00143	0.00119		981.606	0.04453	-0.000311019
3457.32	-0.00142	0.00119		982.088	0.04431	-0.000313534
3457.8	-0.00142	0.00119		982.57	0.04413	-0.000316007
3458.28	-0.00142	0.00119		983.052	0.04399	-0.000318426
3458.76	-0.00141	0.00119		983.534	0.04385	-0.000320786
3459.24	-0.00141	0.00118		984.016	0.0437	-0.000323112
3459.73	-0.00141	0.00118		984.498	0.04353	-0.000325454
3460.21	-0.00141	0.00118		984.981	0.04332	-0.000327865
3460.69	-0.0014	0.00117		985.463	0.04308	-0.000330375
3461.17	-0.00139	0.00117		985.945	0.04284	-0.00033295
3461.66	-0.00138	0.00116		986.427	0.0426	-0.000335476
3462.14	-0.00137	0.00116		986.909	0.04239	-0.000337781
3462.62	-0.00135	0.00115		987.391	0.04222	-0.000339662
3463.1	-0.00134	0.00115		987.873	0.0421	-0.000340955
3463.58	-0.00133	0.00114		988.355	0.04202	-0.000341604
3464.07	-0.00132	0.00114		988.837	0.04199	-0.000341687
3464.55	-0.00132	0.00114		989.32	0.04199	-0.000341413
3465.03	-0.00132	0.00113		989.802	0.04201	-0.000341069
3465.51	-0.00132	0.00113		990.284	0.04204	-0.000340939
3465.99	-0.00132	0.00113		990.766	0.04205	-0.000341218
3466.48	-0.00132	0.00113		991.248	0.04203	-0.00034196
3466.96	-0.00133	0.00113		991.73	0.04197	-0.00034304
3467.44	-0.00133	0.00112		992.212	0.04186	-0.000344206
3467.92	-0.00133	0.00112		992.694	0.04169	-0.000345137
3468.4	-0.00133	0.00112		993.177	0.04149	-0.000345538
3468.89	-0.00133	0.00112		993.659	0.04127	-0.000345212
3469.37	-0.00132	0.00112		994.141	0.04106	-0.000344115
3469.85	-0.00132	0.00111		994.623	0.04086	-0.000342356
3470.33	-0.0013	0.00111		995.105	0.0407	-0.000340154
3470.82	-0.00129	0.00111		995.587	0.04058	-0.000337773
3471.3	-0.00128	0.00111		996.069	0.04049	-0.000335458
3471.78	-0.00127	0.0011		996.552	0.04045	-0.000333363
3472.26	-0.00126	0.0011		997.034	0.04043	-0.00033152
3472.74	-0.00126	0.0011		997.516	0.04043	-0.000329846
3473.22	-0.00125	0.0011		997.998	0.04044	-0.000328175
3473.71	-0.00125	0.00109		998.48	0.04045	-0.000326316
3474.19	-0.00126	0.00109		998.962	0.04045	-0.000324114
3474.67	-0.00125	0.00109		999.444	0.04044	-0.000321502
3475.15	-0.00125	0.00109		999.926	0.04042	-0.000318517
3475.64	-0.00124	0.00108		1000.41	0.04037	-0.000315305
3476.12	-0.00123	0.00108		1000.89	0.04032	-0.000312062
3476.6	-0.00121	0.00108		1001.37	0.04027	-0.000309004
3477.08	-0.0012	0.00108		1001.86	0.04023	-0.000306295
3477.56	-0.00118	0.00108		1002.34	0.04022	-0.000304006
3478.05	-0.00117	0.00108		1002.82	0.04025	-0.000302093
3478.53	-0.00116	0.00108		1003.3	0.04031	-0.000300408
3479.01	-0.00116	0.00107		1003.78	0.0404	-0.000298729
3479.49	-0.00116	0.00107		1004.27	0.04052	-0.000296804
3479.97	-0.00117	0.00107		1004.75	0.04066	-0.000294402
3480.46	-0.00118	0.00107		1005.23	0.04081	-0.000291359
3480.94	-0.00119	0.00107		1005.71	0.04095	-0.0002876
3481.42	-0.0012	0.00107		1006.19	0.04108	-0.000283155
3481.9	-0.00121	0.00107		1006.68	0.0412	-0.000278138
3482.39	-0.00121	0.00107		1007.16	0.04132	-0.000272722
3482.87	-0.00122	0.00107		1007.64	0.04143	-0.000267094
3483.35	-0.00122	0.00107		1008.12	0.04154	-0.000261427
3483.83	-0.00122	0.00107		1008.61	0.04166	-0.000255835
3484.31	-0.00122	0.00107		1009.09	0.0418	-0.000250366
3484.8	-0.00123	0.00107		1009.57	0.04195	-0.000244993
3485.28	-0.00123	0.00107		1010.05	0.04212	-0.000239621
3485.76	-0.00123	0.00107		1010.53	0.0423	-0.000234126
3486.24	-0.00123	0.00107		1011.01	0.0425	-0.000228363
3486.72	-0.00122	0.00107		1011.5	0.04269	-0.000222183
3487.21	-0.00122	0.00107		1011.98	0.04288	-0.00021545
3487.69	-0.00121	0.00107		1012.46	0.04306	-0.000208054
3488.17	-0.0012	0.00107		1012.94	0.04321	-0.000199911
3488.65	-0.00119	0.00107		1013.43	0.04333	-0.000190998
3489.14	-0.00118	0.00107		1013.91	0.04343	-0.000181366
3489.62	-0.00117	0.00107		1014.39	0.0435	-0.000171166
3490.1	-0.00115	0.00107		1014.87	0.04354	-0.000160655
3490.58	-0.00114	0.00107		1015.35	0.04356	-0.000150163
3491.06	-0.00113	0.00107		1015.84	0.04356	-0.000140047
3491.55	-0.00112	0.00107		1016.32	0.04355	-0.000130623
3492.03	-0.00111	0.00106		1016.8	0.04353	-0.000122102
3492.51	-0.00112	0.00106		1017.28	0.04351	-0.000114542
3492.99	-0.00113	0.00106		1017.76	0.04348	-0.000107838
3493.47	-0.00115	0.00106		1018.25	0.04346	-0.00010177
3493.96	-0.00117	0.00105		1018.73	0.04344	-9.60495e-05
3494.44	-0.0012	0.00105		1019.21	0.04344	-9.04016e-05
3494.92	-0.00122	0.00105		1019.69	0.04346	-8.46152e-05
3495.4	-0.00125	0.00105		1020.18	0.04349	-7.85525e-05
3495.89	-0.00128	0.00105		1020.66	0.04355	-7.21461e-05
3496.37	-0.0013	0.00106		1021.14	0.04364	-6.53453e-05
3496.85	-0.00131	0.00106		1021.62	0.04374	-5.80804e-05
3497.33	-0.00132	0.00106		1022.1	0.04385	-5.02293e-05
3497.81	-0.00133	0.00106		1022.59	0.04396	-4.16341e-05
3498.3	-0.00133	0.00106		1023.07	0.04408	-3.21366e-05
3498.78	-0.00132	0.00107		1023.55	0.04419	-2.16296e-05
3499.26	-0.00132	0.00107		1024.03	0.04429	-1.00973e-05
3499.74	-0.00131	0.00107		1024.52	0.04439	2.37133e-06
3500.22	-0.0013	0.00107		1025	0.04449	1.56177e-05
3500.71	-0.00129	0.00107		1025.48	0.04459	2.94474e-05
3501.19	-0.00128	0.00108		1025.96	0.04471	4.36998e-05
3501.67	-0.00128	0.00108		1026.44	0.04485	5.82877e-05
3502.15	-0.00128	0.00108		1026.92	0.04502	7.3191e-05
3502.64	-0.00128	0.00109		1027.41	0.04522	8.84404e-05
3503.12	-0.00127	0.00109		1027.89	0.04544	0.000104066
3503.6	-0.00127	0.0011		1028.37	0.0457	0.000120042
3504.08	-0.00126	0.0011		1028.85	0.04598	0.000136267
3504.56	-0.00125	0.00111		1029.34	0.04628	0.000152575
3505.05	-0.00123	0.00111		1029.82	0.04657	0.000168779
3505.53	-0.00122	0.00112		1030.3	0.04687	0.00018474
3506.01	-0.0012	0.00112		1030.78	0.04715	0.000200431
3506.49	-0.00119	0.00113		1031.27	0.04743	0.000215959
3506.97	-0.00117	0.00114		1031.75	0.04769	0.00023156
3507.46	-0.00116	0.00115		1032.23	0.04795	0.000247538
3507.94	-0.00114	0.00115		1032.71	0.04822	0.000264201
3508.42	-0.00112	0.00116		1033.19	0.04848	0.000281767
3508.9	-0.00109	0.00117		1033.67	0.04877	0.000300304
3509.39	-0.00106	0.00118		1034.16	0.04907	0.000319706
3509.87	-0.00104	0.00119		1034.64	0.04939	0.000339719
3510.35	-0.00101	0.00119		1035.12	0.04973	0.00035999
3510.83	-0.000986991	0.0012		1035.6	0.0501	0.000380145
3511.31	-0.000966614	0.00121		1036.09	0.05048	0.000399866
3511.8	-0.000949783	0.00121		1036.57	0.05086	0.000418937
3512.28	-0.000936121	0.00122		1037.05	0.05124	0.000437278
3512.76	-0.000924968	0.00123		1037.53	0.05162	0.000454938
3513.24	-0.000915703	0.00123		1038.01	0.05197	0.000472068
3513.72	-0.000907946	0.00124		1038.5	0.05231	0.000488889
3514.21	-0.000901553	0.00124		1038.98	0.05262	0.000505639
3514.69	-0.000896434	0.00125		1039.46	0.05292	0.000522529
3515.17	-0.000892329	0.00126		1039.94	0.0532	0.000539703
3515.65	-0.000888623	0.00126		1040.42	0.05346	0.000557235
3516.14	-0.000884382	0.00127		1040.91	0.05371	0.000575114
3516.62	-0.000878536	0.00128		1041.39	0.05395	0.000593263
3517.1	-0.000870188	0.00129		1041.87	0.05417	0.00061157
3517.58	-0.000858911	0.00129		1042.35	0.05439	0.000629923
3518.06	-0.000844868	0.0013		1042.84	0.0546	0.000648223
3518.55	-0.000828809	0.00131		1043.32	0.0548	0.000666394
3519.03	-0.000811936	0.00131		1043.8	0.055	0.000684373
3519.51	-0.000795664	0.00132		1044.28	0.0552	0.000702079
3519.99	-0.000781367	0.00133		1044.76	0.05541	0.00071937
3520.47	-0.000770167	0.00133		1045.25	0.05561	0.000736042
3520.96	-0.000762798	0.00133		1045.73	0.05581	0.000751818
3521.44	-0.000759629	0.00134		1046.21	0.05601	0.000766373
3521.92	-0.000760656	0.00134		1046.69	0.05619	0.000779382
3522.4	-0.000765558	0.00134		1047.17	0.05636	0.000790587
3522.88	-0.000773695	0.00134		1047.66	0.05652	0.000799851
3523.37	-0.000784119	0.00134		1048.14	0.05666	0.000807215
3523.85	-0.0007956	0.00135		1048.62	0.05677	0.0008129
3524.33	-0.000806727	0.00135		1049.1	0.05686	0.000817297
3524.81	-0.000816077	0.00135		1049.59	0.05694	0.000820928
3525.3	-0.000822445	0.00134		1050.07	0.05699	0.000824361
3525.78	-0.000825119	0.00134		1050.55	0.05703	0.000828134
3526.26	-0.00082403	0.00134		1051.03	0.05706	0.000832666
3526.74	-0.000819812	0.00134		1051.51	0.05708	0.000838199
3527.22	-0.000813702	0.00134		1052	0.0571	0.000844752
3527.71	-0.000807218	0.00133		1052.48	0.05713	0.00085213
3528.19	-0.000801809	0.00133		1052.96	0.05715	0.000859958
3528.67	-0.000798478	0.00132		1053.44	0.05716	0.000867746
3529.15	-0.000797645	0.00132		1053.92	0.05716	0.000874983
3529.63	-0.000799171	0.00131		1054.41	0.05715	0.000881219
3530.12	-0.00080262	0.00131		1054.89	0.05712	0.000886129
3530.6	-0.00080762	0.0013		1055.37	0.05709	0.000889546
3531.08	-0.000814205	0.00129		1055.85	0.05705	0.000891461
3531.56	-0.000823018	0.00129		1056.34	0.05701	0.000891977
3532.05	-0.000835203	0.00128		1056.82	0.05698	0.000891263
3532.53	-0.000852082	0.00127		1057.3	0.05695	0.00088951
3533.01	-0.000874654	0.00127		1057.78	0.05693	0.0008869
3533.49	-0.000903036	0.00126		1058.26	0.05692	0.000883591
3533.97	-0.000936176	0.00125		1058.75	0.05695	0.000879727
3534.45	-0.000971932	0.00125		1059.23	0.05699	0.000875444
3534.94	-0.00101	0.00124		1059.71	0.05707	0.000870888
3535.42	-0.00104	0.00123		1060.19	0.05716	0.000866211
3535.9	-0.00107	0.00123		1060.67	0.05727	0.000861551
3536.38	-0.00109	0.00122		1061.16	0.05737	0.000857028
3536.87	-0.00111	0.00121		1061.64	0.05745	0.000852722
3537.35	-0.00112	0.00121		1062.12	0.05752	0.000848657
3537.83	-0.00113	0.0012		1062.6	0.05757	0.000844816
3538.31	-0.00114	0.00119		1063.09	0.0576	0.000841141
3538.79	-0.00114	0.00119		1063.57	0.05763	0.000837549
3539.28	-0.00115	0.00118		1064.05	0.05766	0.00083395
3539.76	-0.00115	0.00118		1064.53	0.05769	0.000830271
3540.24	-0.00116	0.00117		1065.01	0.05774	0.000826446
3540.72	-0.00116	0.00116		1065.49	0.0578	0.000822421
3541.2	-0.00117	0.00116		1065.98	0.05787	0.000818167
3541.69	-0.00117	0.00115		1066.46	0.05794	0.000813654
3542.17	-0.00118	0.00115		1066.94	0.05802	0.00080885
3542.65	-0.00118	0.00114		1067.42	0.05811	0.000803731
3543.13	-0.00119	0.00113		1067.91	0.05821	0.000798275
3543.62	-0.0012	0.00113		1068.39	0.0583	0.000792482
3544.1	-0.0012	0.00112		1068.87	0.0584	0.000786382
3544.58	-0.0012	0.00112		1069.35	0.05848	0.000780042
3545.06	-0.0012	0.00111		1069.83	0.05855	0.000773573
3545.54	-0.0012	0.00111		1070.32	0.0586	0.000767118
3546.03	-0.0012	0.0011		1070.8	0.05865	0.000760823
3546.51	-0.0012	0.0011		1071.28	0.05868	0.000754815
3546.99	-0.0012	0.0011		1071.76	0.05871	0.000749155
3547.47	-0.0012	0.00109		1072.24	0.05875	0.000743825
3547.95	-0.00121	0.00109		1072.73	0.0588	0.0007387
3548.44	-0.00122	0.00109		1073.21	0.05885	0.000733555
3548.92	-0.00123	0.00109		1073.69	0.05891	0.000728075
3549.4	-0.00124	0.00108		1074.17	0.05896	0.000721879
3549.88	-0.00126	0.00108		1074.66	0.05901	0.00071457
3550.36	-0.00128	0.00108		1075.14	0.05905	0.000705764
3550.85	-0.00131	0.00108		1075.62	0.05909	0.000695148
3551.33	-0.00133	0.00108		1076.1	0.05911	0.000682523
3551.81	-0.00135	0.00108		1076.58	0.05912	0.000667833
3552.29	-0.00137	0.00107		1077.07	0.05911	0.000651181
3552.78	-0.00139	0.00107		1077.55	0.05909	0.000632808
3553.26	-0.0014	0.00107		1078.03	0.05904	0.00061307
3553.74	-0.0014	0.00107		1078.51	0.05898	0.000592371
3554.22	-0.0014	0.00107		1078.99	0.05889	0.000571098
3554.7	-0.00139	0.00107		1079.48	0.05879	0.000549565
3555.19	-0.00138	0.00107		1079.96	0.05868	0.000527968
3555.67	-0.00136	0.00108		1080.44	0.05856	0.000506388
3556.15	-0.00135	0.00108		1080.92	0.05844	0.000484819
3556.63	-0.00134	0.00108		1081.41	0.05832	0.000463204
3557.11	-0.00133	0.00108		1081.89	0.0582	0.000441482
3557.6	-0.00133	0.00108		1082.37	0.05808	0.000419619
3558.08	-0.00132	0.00108		1082.85	0.05797	0.000397626
3558.56	-0.00132	0.00107		1083.33	0.05786	0.000375553
3559.04	-0.00132	0.00107		1083.82	0.05774	0.000353468
3559.53	-0.00132	0.00107		1084.3	0.05763	0.000331417
3560.01	-0.00133	0.00107		1084.78	0.0575	0.000309412
3560.49	-0.00134	0.00107		1085.26	0.05736	0.000287413
3560.97	-0.00136	0.00107		1085.74	0.0572	0.000265339
3561.45	-0.00138	0.00107		1086.23	0.05703	0.000243085
3561.94	-0.0014	0.00106		1086.71	0.05683	0.000220561
3562.42	-0.00141	0.00106		1087.19	0.05661	0.000197705
3562.9	-0.00143	0.00106		1087.67	0.05638	0.000174503
3563.38	-0.00144	0.00106		1088.15	0.05615	0.000150991
3563.86	-0.00146	0.00105		1088.64	0.05593	0.000127235
3564.35	-0.00147	0.00105		1089.12	0.05575	0.0001033
3564.83	-0.00147	0.00105		1089.6	0.0556	7.92198e-05
3565.31	-0.00148	0.00105		1090.08	0.0555	5.49975e-05
3565.79	-0.00148	0.00104		1090.57	0.05544	3.05909e-05
3566.28	-0.00149	0.00104		1091.05	0.05541	5.94356e-06
3566.76	-0.00149	0.00103		1091.53	0.0554	-1.89697e-05
3567.24	-0.00149	0.00103		1092.01	0.05539	-4.41197e-05
3567.72	-0.0015	0.00103		1092.49	0.05537	-6.93823e-05
3568.2	-0.0015	0.00102		1092.98	0.05535	-9.45623e-05
3568.69	-0.00151	0.00102		1093.46	0.05531	-0.000119416
3569.17	-0.00152	0.00101		1093.94	0.05528	-0.000143706
3569.65	-0.00153	0.00101		1094.42	0.05525	-0.000167256
3570.13	-0.00155	0.00101		1094.9	0.05524	-0.00019
3570.61	-0.00156	0.00101		1095.39	0.05525	-0.000211963
3571.1	-0.00158	0.001		1095.87	0.05528	-0.00023325
3571.58	-0.00159	0.000999958		1096.35	0.05534	-0.000253975
3572.06	-0.0016	0.00099751		1096.83	0.05542	-0.000274201
3572.54	-0.00161	0.000995198		1097.32	0.05551	-0.000293918
3573.03	-0.00162	0.000993033		1097.8	0.05561	-0.000313028
3573.51	-0.00162	0.000991046		1098.28	0.0557	-0.000331382
3573.99	-0.00162	0.000989271		1098.76	0.05576	-0.000348839
3574.47	-0.00161	0.000987743		1099.24	0.05579	-0.000365311
3574.95	-0.0016	0.00098649		1099.73	0.05575	-0.000380791
3575.44	-0.00158	0.000985526		1100.21	0.05567	-0.000395343
3575.92	-0.00156	0.000984852		1100.69	0.05555	-0.000409068
3576.4	-0.00154	0.000984445		1101.17	0.05539	-0.000422064
3576.88	-0.00152	0.000984263		1101.65	0.05521	-0.000434382
3577.36	-0.0015	0.000984249		1102.14	0.05503	-0.000446018
3577.85	-0.00149	0.000984334		1102.62	0.05485	-0.000456933
3578.33	-0.00148	0.000984456		1103.1	0.05466	-0.000467084
3578.81	-0.00147	0.000984567		1103.58	0.05447	-0.000476459
3579.29	-0.00146	0.000984646		1104.07	0.05427	-0.000485108
3579.78	-0.00146	0.000984705		1104.55	0.05404	-0.000493122
3580.26	-0.00146	0.000984794		1105.03	0.0538	-0.000500618
3580.74	-0.00147	0.000984997		1105.51	0.05354	-0.000507705
3581.22	-0.00147	0.000985422		1105.99	0.05326	-0.000514466
3581.7	-0.00148	0.000986185		1106.48	0.05297	-0.000520945
3582.19	-0.00148	0.000987398		1106.96	0.05268	-0.000527172
3582.67	-0.00148	0.000989148		1107.44	0.05238	-0.000533175
3583.15	-0.00149	0.000991487		1107.92	0.05208	-0.000539006
3583.63	-0.00148	0.00099442		1108.4	0.05179	-0.000544736
3584.11	-0.00148	0.000997912		1108.89	0.05151	-0.000550442
3584.6	-0.00147	0.001		1109.37	0.05125	-0.000556174
3585.08	-0.00146	0.00101		1109.85	0.05101	-0.000561937
3585.56	-0.00145	0.00101		1110.33	0.05079	-0.000567699
3586.04	-0.00143	0.00102		1110.82	0.0506	-0.000573399
3586.53	-0.00142	0.00102		1111.3	0.05043	-0.000579001
3587.01	-0.00141	0.00103		1111.78	0.05028	-0.000584504
3587.49	-0.0014	0.00103		1112.26	0.05015	-0.00058994
3587.97	-0.0014	0.00104		1112.74	0.05003	-0.000595352
3588.45	-0.00139	0.00104		1113.23	0.04993	-0.000600734
3588.93	-0.00138	0.00105		1113.71	0.04984	-0.000605986
3589.42	-0.00136	0.00106		1114.19	0.04975	-0.000610892
3589.9	-0.00135	0.00106		1114.67	0.04967	-0.000615163
3590.38	-0.00133	0.00107		1115.15	0.04959	-0.000618499
3590.86	-0.00131	0.00108		1115.64	0.04951	-0.000620697
3591.35	-0.00129	0.00109		1116.12	0.04943	-0.000621745
3591.83	-0.00128	0.00109		1116.6	0.04934	-0.00062185
3592.31	-0.00127	0.0011		1117.08	0.04926	-0.000621424
3592.79	-0.00126	0.00111		1117.57	0.04919	-0.000620986
3593.27	-0.00126	0.00111		1118.05	0.04912	-0.000621035
3593.76	-0.00126	0.00112		1118.53	0.04904	-0.000621935
3594.24	-0.00126	0.00112		1119.01	0.04895	-0.000623831
3594.72	-0.00125	0.00113		1119.49	0.04885	-0.00062663
3595.2	-0.00125	0.00113		1119.97	0.04873	-0.000630059
3595.68	-0.00124	0.00114		1120.46	0.04858	-0.000633762
3596.17	-0.00122	0.00114		1120.94	0.04842	-0.0006374
3596.65	-0.00121	0.00115		1121.42	0.04823	-0.000640732
3597.13	-0.0012	0.00115		1121.9	0.04802	-0.000643655
3597.61	-0.00119	0.00115		1122.39	0.0478	-0.000646189
3598.1	-0.00119	0.00116		1122.87	0.04755	-0.000648434
3598.58	-0.00119	0.00116		1123.35	0.04728	-0.000650519
3599.06	-0.0012	0.00116		1123.83	0.047	-0.00065255
3599.54	-0.00121	0.00117		1124.31	0.04672	-0.000654587
3600.02	-0.00122	0.00117		1124.8	0.04643	-0.000656659
3600.51	-0.00124	0.00117		1125.28	0.04615	-0.000658772
3600.99	-0.00125	0.00118		1125.76	0.04589	-0.000660917
3601.47	-0.00127	0.00118		1126.24	0.04563	-0.000663086
3601.95	-0.00128	0.00118		1126.72	0.04538	-0.000665251
3602.43	-0.00129	0.00118		1127.21	0.04515	-0.00066735
3602.92	-0.0013	0.00118		1127.69	0.04493	-0.000669271
3603.4	-0.0013	0.00118		1128.17	0.04474	-0.000670857
3603.88	-0.00131	0.00118		1128.65	0.04457	-0.000671922
3604.36	-0.00131	0.00118		1129.14	0.04442	-0.000672307
3604.84	-0.00131	0.00118		1129.62	0.04428	-0.000671921
3605.33	-0.00131	0.00118		1130.1	0.04416	-0.000670782
3605.81	-0.0013	0.00118		1130.58	0.04402	-0.000669029
3606.29	-0.00128	0.00118		1131.06	0.04387	-0.000666897
3606.77	-0.00126	0.00117		1131.55	0.0437	-0.000664664
3607.26	-0.00123	0.00117		1132.03	0.04352	-0.000662591
3607.74	-0.0012	0.00117		1132.51	0.04332	-0.000660874
3608.22	-0.00117	0.00116		1132.99	0.04313	-0.000659612
3608.7	-0.00114	0.00116		1133.47	0.04295	-0.000658808
3609.18	-0.00112	0.00116		1133.96	0.04279	-0.000658402
3609.67	-0.00109	0.00116		1134.44	0.04265	-0.000658324
3610.15	-0.00107	0.00115		1134.92	0.04254	-0.000658513
3610.63	-0.00105	0.00115		1135.4	0.04243	-0.000658943
3611.11	-0.00104	0.00115		1135.88	0.04234	-0.000659603
3611.59	-0.00103	0.00115		1136.37	0.04224	-0.000660471
3612.08	-0.00102	0.00114		1136.85	0.04213	-0.000661499
3612.56	-0.00102	0.00114		1137.33	0.04201	-0.000662604
3613.04	-0.00103	0.00114		1137.81	0.04187	-0.000663679
3613.52	-0.00104	0.00114		1138.3	0.0417	-0.000664631
3614.01	-0.00106	0.00113		1138.78	0.04151	-0.000665403
3614.49	-0.00108	0.00113		1139.26	0.04131	-0.000666005
3614.97	-0.00111	0.00113		1139.74	0.0411	-0.000666489
3615.45	-0.00115	0.00112		1140.22	0.0409	-0.000666925
3615.93	-0.00119	0.00112		1140.71	0.04072	-0.000667354
3616.42	-0.00123	0.00112		1141.19	0.04056	-0.000667753
3616.9	-0.00126	0.00112		1141.67	0.04042	-0.000668018
3617.38	-0.00128	0.00111		1142.15	0.04032	-0.000667988
3617.86	-0.00129	0.00111		1142.63	0.04023	-0.000667487
3618.34	-0.00128	0.00111		1143.12	0.04016	-0.000666375
3618.83	-0.00126	0.00111		1143.6	0.04011	-0.000664593
3619.31	-0.00124	0.00111		1144.08	0.04005	-0.00066219
3619.79	-0.00122	0.00111		1144.56	0.04	-0.000659306
3620.27	-0.00119	0.00111		1145.05	0.03994	-0.000656139
3620.76	-0.00117	0.00111		1145.53	0.03987	-0.000652905
3621.24	-0.00114	0.00111		1146.01	0.0398	-0.000649789
3621.72	-0.00111	0.00111		1146.49	0.03972	-0.000646903
3622.2	-0.00109	0.00112		1146.97	0.03964	-0.000644279
3622.68	-0.00106	0.00112		1147.46	0.03956	-0.000641847
3623.17	-0.00104	0.00112		1147.94	0.0395	-0.000639466
3623.65	-0.00101	0.00113		1148.42	0.03945	-0.000636951
3624.13	-0.000989449	0.00113		1148.9	0.03942	-0.000634118
3624.61	-0.000971428	0.00113		1149.38	0.0394	-0.000630815
3625.09	-0.000957905	0.00113		1149.87	0.03939	-0.000626987
3625.58	-0.000948881	0.00113		1150.35	0.03938	-0.000622686
3626.06	-0.000943554	0.00114		1150.83	0.03937	-0.000618076
3626.54	-0.000940551	0.00114		1151.31	0.03935	-0.000613397
3627.02	-0.000938278	0.00114		1151.8	0.03933	-0.000608915
3627.51	-0.0009353	0.00114		1152.28	0.0393	-0.000604856
3627.99	-0.000930466	0.00114		1152.76	0.03927	-0.000601349
3628.47	-0.000922977	0.00114		1153.24	0.03924	-0.000598405
3628.95	-0.000912407	0.00115		1153.72	0.0392	-0.000595915
3629.43	-0.000898741	0.00115		1154.21	0.03917	-0.000593699
3629.92	-0.000882422	0.00116		1154.69	0.03913	-0.000591554
3630.4	-0.000864307	0.00116		1155.17	0.03909	-0.000589313
3630.88	-0.000845421	0.00117		1155.65	0.03905	-0.000586885
3631.36	-0.000826608	0.00117		1156.13	0.03901	-0.000584266
3631.84	-0.000808184	0.00118		1156.62	0.03896	-0.000581533
3632.33	-0.000789883	0.00118		1157.1	0.03892	-0.000578793
3632.81	-0.000771086	0.00119		1157.58	0.03888	-0.000576155
3633.29	-0.000751191	0.00119		1158.06	0.03883	-0.000573682
3633.77	-0.000729958	0.00119		1158.55	0.03878	-0.000571382
3634.26	-0.000707698	0.0012		1159.03	0.03873	-0.000569186
3634.74	-0.000685351	0.0012		1159.51	0.03868	-0.000566966
3635.22	-0.000664403	0.0012		1159.99	0.03863	-0.000564562
3635.7	-0.000646421	0.00121		1160.47	0.03859	-0.000561801
3636.18	-0.000632235	0.00121		1160.96	0.03855	-0.000558545
3636.67	-0.000621065	0.00121		1161.44	0.0385	-0.000554725
3637.15	-0.000610181	0.00121		1161.92	0.03846	-0.000550347
3637.63	-0.000595559	0.00121		1162.4	0.03842	-0.000545516
3638.11	-0.000573266	0.00122		1162.88	0.03837	-0.000540416
3638.59	-0.000540675	0.00122		1163.37	0.03832	-0.000535277
3639.08	-0.000496673	0.00122		1163.85	0.03827	-0.000530337
3639.56	-0.000441323	0.00122		1164.33	0.03822	-0.000525804
3640.04	-0.000375691	0.00122		1164.81	0.03817	-0.000521825
3640.52	-0.000302405	0.00123		1165.3	0.03813	-0.000518468
3641.01	-0.000226135	0.00123		1165.78	0.03809	-0.000515726
3641.49	-0.000152632	0.00123		1166.26	0.03806	-0.00051353
3641.97	-8.6532e-05	0.00124		1166.74	0.03802	-0.000511762
3642.45	-3.00253e-05	0.00124		1167.22	0.03799	-0.000510266
3642.93	1.66628e-05	0.00124		1167.71	0.03795	-0.000508872
3643.41	5.4369e-05	0.00125		1168.19	0.0379	-0.000507408
3643.9	8.45171e-05	0.00125		1168.67	0.03784	-0.000505708
3644.38	0.000109013	0.00125		1169.15	0.03777	-0.000503642
3644.86	0.000130127	0.00125		1169.63	0.0377	-0.000501141
3645.34	0.000150221	0.00125		1170.12	0.03763	-0.000498201
3645.83	0.000171376	0.00125		1170.6	0.03756	-0.000494906
3646.31	0.000195085	0.00124		1171.08	0.03748	-0.000491406
3646.79	0.00022208	0.00124		1171.56	0.03741	-0.000487897
3647.27	0.000252358	0.00123		1172.05	0.03733	-0.000484602
3647.75	0.000285398	0.00123		1172.53	0.03726	-0.00048172
3648.24	0.000320422	0.00122		1173.01	0.03718	-0.000479402
3648.72	0.000356633	0.00122		1173.49	0.03711	-0.000477732
3649.2	0.000393358	0.00121		1173.97	0.03703	-0.000476711
3649.68	0.000430058	0.00121		1174.46	0.03695	-0.000476241
3650.16	0.000466319	0.0012		1174.94	0.03687	-0.000476153
3650.65	0.000501803	0.0012		1175.42	0.03679	-0.000476201
3651.13	0.000536243	0.0012		1175.9	0.03671	-0.000476112
3651.61	0.000569485	0.0012		1176.38	0.03663	-0.000475615
3652.09	0.000601534	0.0012		1176.87	0.03655	-0.000474494
3652.58	0.000632493	0.0012		1177.35	0.03647	-0.000472632
3653.06	0.000662471	0.0012		1177.83	0.03639	-0.000470029
3653.54	0.000691515	0.0012		1178.31	0.03631	-0.000466811
3654.02	0.000719476	0.0012		1178.8	0.03622	-0.000463187
3654.5	0.000746002	0.0012		1179.28	0.03613	-0.000459394
3654.99	0.000770487	0.00119		1179.76	0.03604	-0.000455634
3655.47	0.000792143	0.00119		1180.24	0.03595	-0.000452013
3655.95	0.000810122	0.00118		1180.72	0.03585	-0.000448517
3656.43	0.000823864	0.00118		1181.2	0.03576	-0.000445023
3656.91	0.000833722	0.00118		1181.69	0.03567	-0.000441337
3657.4	0.000841484	0.00117		1182.17	0.03559	-0.000437259
3657.88	0.000850106	0.00117		1182.65	0.03551	-0.000432642
3658.36	0.000862634	0.00117		1183.13	0.03544	-0.000427421
3658.84	0.000881291	0.00116		1183.62	0.03537	-0.000421627
3659.32	0.000907449	0.00116		1184.1	0.0353	-0.000415362
3659.81	0.000942077	0.00116		1184.58	0.03522	-0.000408751
3660.29	0.000985797	0.00115		1185.06	0.03514	-0.00040192
3660.77	0.00104	0.00115		1185.54	0.03506	-0.00039496
3661.25	0.0011	0.00115		1186.03	0.03497	-0.000387922
3661.74	0.00116	0.00114		1186.51	0.03488	-0.00038084
3662.22	0.00122	0.00114		1186.99	0.03479	-0.000373749
3662.7	0.00126	0.00113		1187.47	0.03471	-0.000366694
3663.18	0.00129	0.00113		1187.95	0.03465	-0.000359737
3663.66	0.0013	0.00113		1188.44	0.03459	-0.000352936
3664.15	0.0013	0.00112		1188.92	0.03455	-0.00034632
3664.63	0.0013	0.00112		1189.4	0.03451	-0.000339862
3665.11	0.00129	0.00111		1189.88	0.03448	-0.000333465
3665.59	0.00128	0.00111		1190.37	0.03444	-0.000326972
3666.07	0.00127	0.0011		1190.85	0.03441	-0.000320203
3666.56	0.00126	0.0011		1191.33	0.03437	-0.000313002
3667.04	0.00125	0.00109		1191.81	0.03433	-0.000305282
3667.52	0.00124	0.00109		1192.29	0.03428	-0.000297054
3668	0.00123	0.00108		1192.78	0.03423	-0.000288422
3668.49	0.00122	0.00107		1193.26	0.03418	-0.000279557
3668.97	0.00121	0.00107		1193.74	0.03413	-0.000270652
3669.45	0.0012	0.00106		1194.22	0.03409	-0.000261868
3669.93	0.0012	0.00106		1194.7	0.03405	-0.00025331
3670.41	0.00119	0.00105		1195.19	0.03401	-0.000245013
3670.9	0.00118	0.00105		1195.67	0.03399	-0.000236967
3671.38	0.00116	0.00105		1196.15	0.03396	-0.000229143
3671.86	0.00115	0.00105		1196.63	0.03394	-0.000221529
3672.34	0.00113	0.00105		1197.12	0.03392	-0.000214139
3672.82	0.0011	0.00105		1197.6	0.0339	-0.000207015
3673.31	0.00108	0.00105		1198.08	0.03388	-0.000200189
3673.79	0.00105	0.00105		1198.56	0.03386	-0.000193674
3674.27	0.00103	0.00105		1199.04	0.03384	-0.000187441
3674.75	0.001	0.00105		1199.53	0.03383	-0.000181411
3675.24	0.000979699	0.00105		1200.01	0.03382	-0.000175503
3675.72	0.000961822	0.00105		1200.49	0.03381	-0.000169646
3676.2	0.000949352	0.00105		1200.97	0.0338	-0.000163825
3676.68	0.000942317	0.00104		1201.45	0.0338	-0.000158096
3677.16	0.00093942	0.00104		1201.94	0.03381	-0.000152562
3677.65	0.000938343	0.00104		1202.42	0.03382	-0.000147358
3678.13	0.000936462	0.00104		1202.9	0.03384	-0.000142588
3678.61	0.000931642	0.00104		1203.38	0.03386	-0.0001383
3679.09	0.000922738	0.00104		1203.87	0.03388	-0.000134463
3679.57	0.000909769	0.00104		1204.35	0.03391	-0.000130966
3680.06	0.000893828	0.00104		1204.83	0.03394	-0.000127648
3680.54	0.000876683	0.00104		1205.31	0.03396	-0.000124326
3681.02	0.00086015	0.00104		1205.79	0.03399	-0.000120826
3681.5	0.000845189	0.00104		1206.28	0.03403	-0.000117009
3681.99	0.000831211	0.00104		1206.76	0.03406	-0.000112778
3682.47	0.000816221	0.00105		1207.24	0.0341	-0.000108081
3682.95	0.000797926	0.00105		1207.72	0.03414	-0.000102912
3683.43	0.000774741	0.00105		1208.2	0.03418	-9.73172e-05
3683.91	0.000746028	0.00105		1208.69	0.03423	-9.13839e-05
3684.4	0.000711835	0.00105		1209.17	0.03428	-8.52483e-05
3684.88	0.000672628	0.00106		1209.65	0.03433	-7.90863e-05
3685.36	0.000629254	0.00106		1210.13	0.03437	-7.3089e-05
3685.84	0.000583087	0.00107		1210.62	0.03442	-6.74246e-05
3686.32	0.000536312	0.00107		1211.1	0.03447	-6.2209e-05
3686.81	0.00049209	0.00108		1211.58	0.03452	-5.74655e-05
3687.29	0.000454068	0.00108		1212.06	0.03456	-5.31254e-05
3687.77	0.000424731	0.00108		1212.54	0.0346	-4.9025e-05
3688.25	0.000403627	0.00109		1213.03	0.03464	-4.49467e-05
3688.74	0.000387981	0.00109		1213.51	0.03468	-4.06741e-05
3689.22	0.000374798	0.0011		1213.99	0.03472	-3.60449e-05
3689.7	0.000362254	0.0011		1214.47	0.03476	-3.10078e-05
3690.18	0.000349694	0.0011		1214.95	0.0348	-2.56322e-05
3690.66	0.000337063	0.0011		1215.44	0.03485	-2.0111e-05
3691.15	0.000324431	0.00111		1215.92	0.0349	-1.47087e-05
3691.63	0.000311701	0.00111		1216.4	0.03495	-9.70784e-06
3692.11	0.000298508	0.00111		1216.88	0.035	-5.34041e-06
3692.59	0.000284178	0.00112		1217.37	0.03505	-1.73179e-06
3693.07	0.000267854	0.00112		1217.85	0.0351	1.11797e-06
3693.56	0.00024874	0.00112		1218.33	0.03515	3.3297e-06
3694.04	0.000226392	0.00113		1218.81	0.0352	5.11847e-06
3694.52	0.000200969	0.00113		1219.29	0.03525	6.72727e-06
3695	0.000173265	0.00113		1219.78	0.03529	8.38611e-06
3695.49	0.000144555	0.00113		1220.26	0.03533	1.02672e-05
3695.97	0.000116314	0.00113		1220.74	0.03538	1.24685e-05
3696.45	8.9814e-05	0.00113		1221.22	0.03543	1.50136e-05
3696.93	6.58573e-05	0.00113		1221.7	0.03549	1.78647e-05
3697.41	4.47573e-05	0.00113		1222.19	0.03555	2.0943e-05
3697.9	2.66117e-05	0.00113		1222.67	0.03562	2.41355e-05
3698.38	1.16686e-05	0.00113		1223.15	0.03569	2.73091e-05
3698.86	3.22376e-07	0.00113		1223.63	0.03577	3.03169e-05
3699.34	-7.40995e-06	0.00113		1224.11	0.03584	3.30062e-05
3699.82	-1.26678e-05	0.00113		1224.6	0.03592	3.52506e-05
3700.31	-1.80407e-05	0.00113		1225.08	0.036	3.69726e-05
3700.79	-2.68668e-05	0.00113		1225.56	0.03608	3.81756e-05
3701.27	-4.20297e-05	0.00112		1226.04	0.03615	3.89623e-05
3701.75	-6.49065e-05	0.00112		1226.53	0.03622	3.95202e-05
3702.24	-9.51817e-05	0.00112		1227.01	0.03628	4.01009e-05
3702.72	-0.000131327	0.00111		1227.49	0.03633	4.09447e-05
3703.2	-0.00017127	0.00111		1227.97	0.03638	4.22458e-05
3703.68	-0.000212993	0.00111		1228.45	0.03642	4.40958e-05
3704.16	-0.000254862	0.0011		1228.94	0.03645	4.64648e-05
3704.64	-0.000295838	0.0011		1229.42	0.03647	4.92178e-05
3705.13	-0.000335469	0.00109		1229.9	0.03649	5.2137e-05
3705.61	-0.000373851	0.00109		1230.38	0.03651	5.49712e-05
3706.09	-0.000411454	0.00108		1230.86	0.03652	5.7469e-05
3706.57	-0.000448957	0.00108		1231.35	0.03652	5.94088e-05
3707.06	-0.000486977	0.00107		1231.83	0.03652	6.06054e-05
3707.54	-0.000525897	0.00106		1232.31	0.03651	6.09283e-05
3708.02	-0.000565757	0.00106		1232.79	0.0365	6.03013e-05
3708.5	-0.000606302	0.00105		1233.28	0.03648	5.87155e-05
3708.98	-0.000647099	0.00104		1233.76	0.03645	5.62356e-05
3709.47	-0.000687646	0.00103		1234.24	0.03643	5.30177e-05
3709.95	-0.000727405	0.00102		1234.72	0.03641	4.92883e-05
3710.43	-0.000765797	0.00101		1235.2	0.0364	4.53224e-05
3710.91	-0.00080218	0.001		1235.68	0.03639	4.13974e-05
3711.39	-0.000835882	0.000990359		1236.17	0.03639	3.7738e-05
3711.88	-0.00086626	0.000979738		1236.65	0.03639	3.4486e-05
3712.36	-0.000892867	0.000968913		1237.13	0.03639	3.16738e-05
3712.84	-0.000915579	0.000957856		1237.61	0.03639	2.92286e-05
3713.32	-0.00093475	0.000946555		1238.1	0.0364	2.70109e-05
3713.81	-0.000951193	0.000935007		1238.58	0.03642	2.48646e-05
3714.29	-0.000966048	0.000923196		1239.06	0.03643	2.26669e-05
3714.77	-0.000980397	0.000911086		1239.54	0.03646	2.03607e-05
3715.25	-0.000994864	0.000898619		1240.02	0.0365	1.79765e-05
3715.73	-0.00101	0.000885737		1240.51	0.03655	1.56183e-05
3716.22	-0.00102	0.000872397		1240.99	0.0366	1.34304e-05
3716.7	-0.00104	0.000858599		1241.47	0.03666	1.15608e-05
3717.18	-0.00105	0.000844397		1241.95	0.03673	1.01059e-05
3717.66	-0.00106	0.000829905		1242.43	0.03681	9.08246e-06
3718.14	-0.00107	0.000815285		1242.92	0.0369	8.41836e-06
3718.63	-0.00108	0.000800715		1243.4	0.03698	7.9479e-06
3719.11	-0.00109	0.000786334		1243.88	0.03707	7.47225e-06
3719.59	-0.0011	0.000772196		1244.36	0.03716	6.79451e-06
3720.07	-0.00111	0.000758234		1244.85	0.03724	5.78668e-06
3720.55	-0.00113	0.000744296		1245.33	0.03731	4.42666e-06
3721.04	-0.00115	0.000730202		1245.81	0.03738	2.81715e-06
3721.52	-0.00118	0.000715823		1246.29	0.03743	1.16411e-06
3722	-0.00121	0.000701112		1246.77	0.03747	-2.64098e-07
3722.48	-0.00124	0.000686112		1247.26	0.03751	-1.20107e-06
3722.97	-0.00127	0.000670942		1247.74	0.03755	-1.44473e-06
3723.45	-0.00131	0.000655758		1248.22	0.03759	-8.87231e-07
3723.93	-0.00135	0.000640713		1248.7	0.03763	4.72719e-07
3724.41	-0.00139	0.000625925		1249.18	0.03766	2.55389e-06
3724.89	-0.00143	0.000611449		1249.67	0.03769	5.23149e-06
3725.38	-0.00147	0.00059728		1250.15	0.0377	8.37493e-06
3725.86	-0.00151	0.000583383		1250.63	0.03771	1.1864e-05
3726.34	-0.00154	0.00056973		1251.11	0.03771	1.55935e-05
3726.82	-0.00157	0.000556329		1251.6	0.0377	1.94438e-05
3727.3	-0.00158	0.000543214		1252.08	0.03769	2.3276e-05
3727.79	-0.0016	0.00053042		1252.56	0.03768	2.69114e-05
3728.27	-0.0016	0.000517953		1253.04	0.03767	3.0157e-05
3728.75	-0.00161	0.000505788		1253.52	0.03766	3.28217e-05
3729.23	-0.00161	0.000493877		1254.01	0.03766	3.47658e-05
3729.72	-0.00161	0.000482176		1254.49	0.03766	3.59308e-05
3730.2	-0.00161	0.000470668		1254.97	0.03766	3.63648e-05
3730.68	-0.00162	0.000459384		1255.45	0.03767	3.62114e-05
3731.16	-0.00162	0.000448415		1255.93	0.03768	3.5682e-05
3731.64	-0.00162	0.000437894		1256.42	0.0377	3.50102e-05
3732.13	-0.00163	0.00042797		1256.9	0.03772	3.44009e-05
3732.61	-0.00162	0.000418758		1257.38	0.03774	3.39994e-05
3733.09	-0.00162	0.000410294		1257.86	0.03776	3.38565e-05
3733.57	-0.0016	0.000402502		1258.35	0.03777	3.39286e-05
3734.05	-0.00159	0.000395202		1258.83	0.03779	3.40929e-05
3734.54	-0.00156	0.000388143		1259.31	0.0378	3.41787e-05
3735.02	-0.00154	0.000381081		1259.79	0.03782	3.40072e-05
3735.5	-0.00151	0.000373857		1260.27	0.03783	3.34369e-05
3735.98	-0.00149	0.000366461		1260.76	0.03784	3.23904e-05
3736.47	-0.00146	0.000359031		1261.24	0.03785	3.08607e-05
3736.95	-0.00144	0.000351793		1261.72	0.03785	2.89093e-05
3737.43	-0.00142	0.000345004		1262.2	0.03784	2.6637e-05
3737.91	-0.00141	0.000338903		1262.68	0.03783	2.41567e-05
3738.39	-0.00141	0.000333687		1263.17	0.0378	2.1542e-05
3738.88	-0.00141	0.000329513		1263.65	0.03777	1.88155e-05
3739.36	-0.00142	0.000326493		1264.13	0.03774	1.59384e-05
3739.84	-0.00142	0.000324687		1264.61	0.0377	1.28215e-05
3740.32	-0.00143	0.000324101		1265.1	0.03766	9.34618e-06
3740.8	-0.00143	0.000324674		1265.58	0.03762	5.40253e-06
3741.29	-0.00144	0.000326279		1266.06	0.03758	9.10071e-07
3741.77	-0.00145	0.000328727		1266.54	0.03754	-4.15849e-06
3742.25	-0.00147	0.00033177		1267.02	0.0375	-9.77001e-06
3742.73	-0.00148	0.000335119		1267.51	0.03746	-1.58374e-05
3743.22	-0.0015	0.00033848		1267.99	0.03742	-2.2227e-05
3743.7	-0.00152	0.000341604		1268.47	0.03738	-2.8782e-05
3744.18	-0.00153	0.000344358		1268.95	0.03734	-3.535e-05
3744.66	-0.00154	0.000346759		1269.43	0.0373	-4.18152e-05
3745.14	-0.00155	0.000348938		1269.92	0.03726	-4.81271e-05
3745.63	-0.00156	0.000351046		1270.4	0.03723	-5.43362e-05
3746.11	-0.00156	0.000353167		1270.88	0.0372	-6.05815e-05
3746.59	-0.00156	0.000355291		1271.36	0.03717	-6.7075e-05
3747.07	-0.00155	0.000357322		1271.85	0.03716	-7.40528e-05
3747.55	-0.00154	0.000359101		1272.33	0.03715	-8.17003e-05
3748.04	-0.00153	0.000360449		1272.81	0.03714	-9.01018e-05
3748.52	-0.00151	0.000361214		1273.29	0.03715	-9.91963e-05
3749	-0.0015	0.00036132		1273.77	0.03715	-0.000108796
3749.48	-0.00148	0.000360802		1274.26	0.03715	-0.000118625
3749.97	-0.00147	0.000359804		1274.74	0.03715	-0.000128394
3750.45	-0.00145	0.000358519		1275.22	0.03715	-0.000137874
3750.93	-0.00144	0.000357117		1275.7	0.03714	-0.000146942
3751.41	-0.00143	0.000355677		1276.18	0.03714	-0.000155585
3751.89	-0.00142	0.000354197		1276.67	0.03713	-0.000163858
3752.38	-0.00141	0.000352637		1277.15	0.03713	-0.000171822
3752.86	-0.00141	0.000350969		1277.63	0.03713	-0.000179486
3753.34	-0.00141	0.000349198		1278.11	0.03713	-0.000186764
3753.82	-0.00141	0.000347344		1278.59	0.03714	-0.000193495
3754.3	-0.00141	0.000345415		1279.08	0.03715	-0.000199492
3754.79	-0.00142	0.000343384		1279.56	0.03717	-0.000204613
3755.27	-0.00142	0.00034118		1280.04	0.03718	-0.000208811
3755.75	-0.00143	0.000338697		1280.52	0.0372	-0.000212176
3756.23	-0.00143	0.000335817		1281.01	0.03721	-0.000214896
3756.72	-0.00144	0.000332439		1281.49	0.03722	-0.000217226
3757.2	-0.00145	0.000328514		1281.97	0.03723	-0.000219411
3757.68	-0.00147	0.000324073		1282.45	0.03723	-0.000221628
3758.16	-0.00148	0.000319243		1282.93	0.03722	-0.000223959
3758.64	-0.0015	0.000314234		1283.42	0.0372	-0.000226399
3759.12	-0.00153	0.000309298		1283.9	0.03718	-0.000228884
3759.61	-0.00155	0.000304675		1284.38	0.03715	-0.000231347
3760.09	-0.00158	0.000300527		1284.86	0.03711	-0.000233743
3760.57	-0.00161	0.000296903		1285.34	0.03706	-0.000236074
3761.05	-0.00163	0.000293738		1285.83	0.03701	-0.000238371
3761.54	-0.00166	0.000290894		1286.31	0.03696	-0.000240674
3762.02	-0.00168	0.000288194		1286.79	0.0369	-0.000242993
3762.5	-0.0017	0.000285455		1287.27	0.03684	-0.000245303
3762.98	-0.00172	0.000282499		1287.76	0.03678	-0.000247529
3763.46	-0.00174	0.000279165		1288.24	0.03673	-0.000249571
3763.95	-0.00175	0.000275316		1288.72	0.03667	-0.000251339
3764.43	-0.00177	0.000270858		1289.2	0.03661	-0.000252775
3764.91	-0.00178	0.000265753		1289.68	0.03654	-0.000253877
3765.39	-0.00179	0.000260035		1290.16	0.03647	-0.000254694
3765.88	-0.0018	0.000253798		1290.65	0.0364	-0.000255312
3766.36	-0.0018	0.000247186		1291.13	0.03633	-0.000255839
3766.84	-0.0018	0.000240379		1291.61	0.03625	-0.000256368
3767.32	-0.00179	0.000233572		1292.09	0.03617	-0.00025697
3767.8	-0.00179	0.000226972		1292.58	0.0361	-0.00025768
3768.29	-0.00178	0.000220775		1293.06	0.03603	-0.00025851
3768.77	-0.00178	0.000215145		1293.54	0.03597	-0.000259438
3769.25	-0.00177	0.000210196		1294.02	0.03592	-0.000260427
3769.73	-0.00177	0.000205996		1294.51	0.03588	-0.000261422
3770.21	-0.00176	0.00020259		1294.99	0.03584	-0.000262345
3770.7	-0.00176	0.000200008		1295.47	0.03581	-0.000263101
3771.18	-0.00177	0.000198263		1295.95	0.03577	-0.000263609
3771.66	-0.00177	0.000197356		1296.43	0.03572	-0.000263814
3772.14	-0.00178	0.000197275		1296.91	0.03566	-0.000263725
3772.62	-0.00178	0.000197994		1297.4	0.03558	-0.000263436
3773.11	-0.00179	0.000199468		1297.88	0.03549	-0.000263143
3773.59	-0.0018	0.000201613		1298.36	0.03539	-0.000263118
3774.07	-0.0018	0.000204287		1298.84	0.0353	-0.000263675
3774.55	-0.00181	0.000207286		1299.33	0.0352	-0.000265116
3775.03	-0.00181	0.000210365		1299.81	0.03511	-0.000267664
3775.52	-0.00182	0.000213282		1300.29	0.03503	-0.000271413
3776	-0.00182	0.000215833		1300.77	0.03496	-0.00027632
3776.48	-0.00183	0.000217869		1301.25	0.0349	-0.000282228
3776.96	-0.00183	0.000219306		1301.74	0.03484	-0.00028892
3777.45	-0.00184	0.000220132		1302.22	0.03478	-0.000296191
3777.93	-0.00185	0.00022041		1302.7	0.03472	-0.000303884
3778.41	-0.00186	0.000220275		1303.18	0.03465	-0.000311916
3778.89	-0.00188	0.000219923		1303.66	0.03458	-0.000320257
3779.38	-0.00189	0.000219588		1304.15	0.0345	-0.000328893
3779.86	-0.0019	0.000219512		1304.63	0.03443	-0.00033779
3780.34	-0.00191	0.000219903		1305.11	0.03435	-0.000346849
3780.82	-0.00192	0.0002209		1305.59	0.03429	-0.000355913
3781.3	-0.00192	0.00022255		1306.08	0.03423	-0.000364767
3781.78	-0.00193	0.000224802		1306.56	0.03419	-0.00037318
3782.27	-0.00193	0.000227519		1307.04	0.03416	-0.000380939
3782.75	-0.00193	0.000230512		1307.52	0.03416	-0.000387879
3783.23	-0.00193	0.000233594		1308	0.03416	-0.00039389
3783.71	-0.00193	0.000236615		1308.49	0.03417	-0.000398908
3784.2	-0.00193	0.000239494		1308.97	0.03419	-0.000402901
3784.68	-0.00194	0.000242212		1309.45	0.03421	-0.000405853
3785.16	-0.00194	0.000244796		1309.93	0.03422	-0.000407749
3785.64	-0.00195	0.000247284		1310.41	0.03422	-0.000408581
3786.12	-0.00196	0.000249694		1310.9	0.03421	-0.000408371
3786.61	-0.00197	0.00025202		1311.38	0.0342	-0.000407185
3787.09	-0.00198	0.000254226		1311.86	0.03417	-0.000405155
3787.57	-0.002	0.000256271		1312.34	0.03414	-0.000402463
3788.05	-0.00201	0.000258122		1312.83	0.03411	-0.000399334
3788.53	-0.00202	0.000259765		1313.31	0.03408	-0.000395978
3789.02	-0.00203	0.000261195		1313.79	0.03404	-0.000392557
3789.5	-0.00205	0.000262409		1314.27	0.03401	-0.000389153
3789.98	-0.00206	0.000263378		1314.75	0.03398	-0.000385758
3790.46	-0.00207	0.000264041		1315.24	0.03395	-0.000382288
3790.95	-0.00208	0.000264307		1315.72	0.03392	-0.000378607
3791.43	-0.00209	0.000264067		1316.2	0.0339	-0.000374558
3791.91	-0.00209	0.000263217		1316.68	0.03388	-0.000369985
3792.39	-0.0021	0.000261673		1317.16	0.03386	-0.000364762
3792.87	-0.0021	0.000259366		1317.65	0.03384	-0.000358788
3793.36	-0.0021	0.000256234		1318.13	0.03383	-0.000352001
3793.84	-0.00209	0.000252214		1318.61	0.03381	-0.000344376
3794.32	-0.00209	0.000247236		1319.09	0.0338	-0.000335932
3794.8	-0.00208	0.000241238		1319.58	0.03379	-0.00032673
3795.28	-0.00207	0.000234179		1320.06	0.03378	-0.000316867
3795.77	-0.00206	0.000226062		1320.54	0.03377	-0.000306445
3796.25	-0.00204	0.000216946		1321.02	0.03375	-0.000295548
3796.73	-0.00203	0.00020696		1321.5	0.03373	-0.000284205
3797.21	-0.00201	0.000196288		1321.99	0.03371	-0.000272388
3797.7	-0.002	0.000185135		1322.47	0.03369	-0.000260005
3798.18	-0.00199	0.000173698		1322.95	0.03368	-0.000246933
3798.66	-0.00198	0.000162153		1323.43	0.03366	-0.000233071
3799.14	-0.00198	0.000150661		1323.91	0.03365	-0.000218365
3799.62	-0.00199	0.000139377		1324.4	0.03365	-0.000202866
3800.11	-0.00199	0.000128463		1324.88	0.03364	-0.00018672
3800.59	-0.00201	0.00011809		1325.36	0.03365	-0.000170151
3801.07	-0.00202	0.000108411		1325.84	0.03365	-0.0001534
3801.55	-0.00203	9.95173e-05		1326.33	0.03367	-0.000136667
3802.03	-0.00204	9.13845e-05		1326.81	0.03368	-0.000120044
3802.52	-0.00205	8.38579e-05		1327.29	0.03371	-0.000103527
3803	-0.00204	7.66869e-05		1327.77	0.03373	-8.70502e-05
3803.48	-0.00204	6.95762e-05		1328.25	0.03375	-7.05819e-05
3803.96	-0.00202	6.22313e-05		1328.73	0.03377	-5.42074e-05
3804.45	-0.00201	5.43932e-05		1329.22	0.03379	-3.81624e-05
3804.93	-0.002	4.58675e-05		1329.7	0.03381	-2.2815e-05
3805.41	-0.00199	3.65475e-05		1330.18	0.03383	-8.61474e-06
3805.89	-0.002	2.64282e-05		1330.66	0.03385	3.98253e-06
3806.37	-0.00201	1.5608e-05		1331.15	0.03387	1.45685e-05
3806.86	-0.00202	4.26424e-06		1331.63	0.03388	2.28407e-05
3807.34	-0.00205	-7.39872e-06		1332.11	0.03389	2.86341e-05
3807.82	-0.00208	-1.92158e-05		1332.59	0.0339	3.19326e-05
3808.3	-0.00211	-3.11064e-05		1333.07	0.03391	3.28517e-05
3808.78	-0.00213	-4.3084e-05		1333.56	0.03392	3.159e-05
3809.27	-0.00215	-5.52327e-05		1334.04	0.03394	2.83988e-05
3809.75	-0.00217	-6.76695e-05		1334.52	0.03397	2.35507e-05
3810.23	-0.00218	-8.05046e-05		1335	0.03401	1.73361e-05
3810.71	-0.00218	-9.38115e-05		1335.48	0.03406	1.00995e-05
3811.2	-0.00218	-0.000107611		1335.97	0.03411	2.26965e-06
3811.68	-0.00218	-0.00012187		1336.45	0.03416	-5.62721e-06
3812.16	-0.00218	-0.000136509		1336.93	0.03421	-1.29816e-05
3812.64	-0.00218	-0.000151421		1337.41	0.03425	-1.91519e-05
3813.12	-0.00218	-0.000166486		1337.9	0.03427	-2.35507e-05
3813.61	-0.00218	-0.000181581		1338.38	0.03429	-2.57105e-05
3814.09	-0.00219	-0.000196593		1338.86	0.03431	-2.5335e-05
3814.57	-0.0022	-0.000211411		1339.34	0.03433	-2.23202e-05
3815.05	-0.00221	-0.000225916		1339.82	0.03435	-1.67413e-05
3815.53	-0.00222	-0.000239977		1340.31	0.03438	-8.80457e-06
3816.02	-0.00223	-0.000253458		1340.79	0.03443	1.18711e-06
3816.5	-0.00223	-0.000266241		1341.27	0.0345	1.28766e-05
3816.98	-0.00224	-0.000278242		1341.75	0.03458	2.58852e-05
3817.46	-0.00225	-0.000289414		1342.23	0.03467	3.98204e-05
3817.95	-0.00226	-0.000299725		1342.72	0.03477	5.42941e-05
3818.43	-0.00227	-0.000309143		1343.2	0.03487	6.89369e-05
3818.91	-0.00228	-0.000317614		1343.68	0.03496	8.34235e-05
3819.39	-0.00228	-0.000325051		1344.16	0.03503	9.75161e-05
3819.87	-0.00229	-0.000331338		1344.65	0.03509	0.000111073
3820.36	-0.00229	-0.000336354		1345.13	0.03513	0.000124066
3820.84	-0.00229	-0.000340026		1345.61	0.03515	0.000136561
3821.32	-0.0023	-0.000342383		1346.09	0.03516	0.00014868
3821.8	-0.0023	-0.000343566		1346.57	0.03516	0.000160549
3822.28	-0.00231	-0.000343796		1347.06	0.03518	0.000172262
3822.77	-0.00232	-0.000343313		1347.54	0.03519	0.000183835
3823.25	-0.00233	-0.000342343		1348.02	0.03523	0.000195212
3823.73	-0.00234	-0.000341089		1348.5	0.03527	0.000206271
3824.21	-0.00235	-0.000339724		1348.98	0.03532	0.000216878
3824.69	-0.00235	-0.000338388		1349.47	0.03537	0.000226935
3825.18	-0.00235	-0.000337174		1349.95	0.03542	0.000236456
3825.66	-0.00235	-0.000336109		1350.43	0.03547	0.000245603
3826.14	-0.00234	-0.000335128		1350.91	0.0355	0.00025467
3826.62	-0.00233	-0.000334061		1351.39	0.03553	0.000263977
3827.11	-0.00233	-0.00033266		1351.88	0.03555	0.00027376
3827.59	-0.00232	-0.00033066		1352.36	0.03557	0.000284119
3828.07	-0.00231	-0.000327859		1352.84	0.0356	0.000295056
3828.55	-0.00231	-0.000324196		1353.32	0.03564	0.00030655
3829.03	-0.0023	-0.000319767		1353.81	0.0357	0.000318637
3829.51	-0.00229	-0.000314774		1354.29	0.03578	0.000331431
3830	-0.00228	-0.000309445		1354.77	0.03588	0.000345118
3830.48	-0.00226	-0.00030399		1355.25	0.03598	0.00035995
3830.96	-0.00225	-0.000298582		1355.73	0.0361	0.000376198
3831.44	-0.00223	-0.000293355		1356.22	0.03623	0.000394129
3831.93	-0.00221	-0.000288398		1356.7	0.03636	0.000413938
3832.41	-0.00219	-0.000283738		1357.18	0.03649	0.000435705
3832.89	-0.00217	-0.00027934		1357.66	0.03663	0.000459349
3833.37	-0.00215	-0.000275118		1358.14	0.03678	0.000484645
3833.85	-0.00213	-0.000270955		1358.63	0.03693	0.000511245
3834.34	-0.00212	-0.000266726		1359.11	0.03709	0.000538712
3834.82	-0.0021	-0.000262315		1359.59	0.03726	0.000566555
3835.3	-0.00209	-0.000257633		1360.07	0.03744	0.000594245
3835.78	-0.00209	-0.000252635		1360.56	0.03763	0.000621244
3836.26	-0.00208	-0.000247322		1361.04	0.03783	0.000647058
3836.75	-0.00207	-0.000241747		1361.52	0.03804	0.000671294
3837.23	-0.00207	-0.000236003		1362	0.03826	0.000693738
3837.71	-0.00206	-0.000230201		1362.48	0.03849	0.000714337
3838.19	-0.00206	-0.000224444		1362.97	0.03871	0.000733155
3838.68	-0.00205	-0.000218813		1363.45	0.03895	0.000750301
3839.16	-0.00204	-0.000213355		1363.93	0.03919	0.000765893
3839.64	-0.00203	-0.000208104		1364.41	0.03944	0.000780059
3840.12	-0.002	-0.000203095		1364.89	0.03971	0.000792932
3840.6	-0.00198	-0.000198376		1365.38	0.03998	0.000804666
3841.09	-0.00194	-0.000193996		1365.86	0.04027	0.000815431
3841.57	-0.00191	-0.000189991		1366.34	0.04055	0.000825398
3842.05	-0.00189	-0.000186379		1366.82	0.04084	0.000834738
3842.53	-0.00186	-0.000183173		1367.31	0.04112	0.000843607
3843.01	-0.00185	-0.000180393		1367.79	0.0414	0.00085213
3843.5	-0.00184	-0.00017809		1368.27	0.04167	0.000860406
3843.98	-0.00183	-0.000176372		1368.75	0.04196	0.000868487
3844.46	-0.00182	-0.000175414		1369.23	0.04226	0.000876402
3844.94	-0.00182	-0.000175443		1369.72	0.04259	0.000884163
3845.43	-0.00182	-0.000176692		1370.2	0.04293	0.000891784
3845.91	-0.00182	-0.00017932		1370.68	0.04329	0.000899284
3846.39	-0.00182	-0.000183371		1371.16	0.04367	0.000906698
3846.87	-0.00183	-0.000188783		1371.64	0.04407	0.000914061
3847.35	-0.00183	-0.000195423		1372.13	0.04448	0.000921407
3847.84	-0.00184	-0.000203126		1372.61	0.04491	0.000928757
3848.32	-0.00184	-0.000211719		1373.09	0.04535	0.000936125
3848.8	-0.00185	-0.000221049		1373.57	0.04581	0.000943509
3849.28	-0.00187	-0.000230996		1374.06	0.04628	0.000950901
3849.76	-0.00188	-0.000241492		1374.54	0.04675	0.000958284
3850.25	-0.0019	-0.00025253		1375.02	0.04724	0.00096562
3850.73	-0.00191	-0.000264168		1375.5	0.04773	0.000972865
3851.21	-0.00193	-0.000276528		1375.98	0.04822	0.000979955
3851.69	-0.00194	-0.000289768		1376.47	0.04872	0.000986838
3852.18	-0.00194	-0.000304033		1376.95	0.04922	0.000993501
3852.66	-0.00194	-0.000319374		1377.43	0.0497	0.001
3853.14	-0.00195	-0.000335653		1377.91	0.05016	0.00101
3853.62	-0.00195	-0.000352522		1378.39	0.05059	0.00101
3854.1	-0.00196	-0.000369534		1378.88	0.05098	0.00102
3854.59	-0.00197	-0.000386299		1379.36	0.05132	0.00103
3855.07	-0.00197	-0.000402577		1379.84	0.05162	0.00104
3855.55	-0.00198	-0.000418284		1380.32	0.05187	0.00104
3856.03	-0.00198	-0.00043345		1380.81	0.05208	0.00105
3856.51	-0.00198	-0.000448167		1381.29	0.05224	0.00106
3857	-0.00198	-0.000462543		1381.77	0.05236	0.00107
3857.48	-0.00198	-0.000476678		1382.25	0.05243	0.00107
3857.96	-0.00197	-0.000490649		1382.73	0.05245	0.00108
3858.44	-0.00196	-0.000504507		1383.21	0.05241	0.00108
3858.93	-0.00195	-0.000518275		1383.7	0.05232	0.00108
3859.41	-0.00194	-0.000531949		1384.18	0.05219	0.00108
3859.89	-0.00194	-0.000545504		1384.66	0.052	0.00108
3860.37	-0.00193	-0.000558896		1385.14	0.05177	0.00107
3860.85	-0.00193	-0.000572065		1385.63	0.05149	0.00107
3861.34	-0.00193	-0.000584938		1386.11	0.05116	0.00107
3861.82	-0.00193	-0.000597436		1386.59	0.0508	0.00107
3862.3	-0.00192	-0.000609498		1387.07	0.05042	0.00107
3862.78	-0.00192	-0.000621097		1387.56	0.05001	0.00107
3863.26	-0.00192	-0.000632253		1388.04	0.0496	0.00107
3863.75	-0.00193	-0.000643019		1388.52	0.04917	0.00107
3864.23	-0.00193	-0.000653454		1389	0.04875	0.00106
3864.71	-0.00194	-0.000663598		1389.48	0.04831	0.00106
3865.19	-0.00196	-0.000673465		1389.96	0.04785	0.00106
3865.68	-0.00198	-0.000683052		1390.45	0.04739	0.00105
3866.16	-0.002	-0.000692367		1390.93	0.04693	0.00105
3866.64	-0.00202	-0.000701432		1391.41	0.04648	0.00104
3867.12	-0.00204	-0.000710286		1391.89	0.04606	0.00104
3867.6	-0.00205	-0.000718972		1392.38	0.04566	0.00103
3868.09	-0.00207	-0.000727509		1392.86	0.0453	0.00103
3868.57	-0.00209	-0.000735858		1393.34	0.04496	0.00102
3869.05	-0.00211	-0.000743883		1393.82	0.04464	0.00101
3869.53	-0.00214	-0.000751353		1394.3	0.04433	0.00101
3870.01	-0.00216	-0.000757978		1394.79	0.04402	0.001
3870.5	-0.00217	-0.000763492		1395.27	0.04373	0.000998476
3870.98	-0.00219	-0.000767718		1395.75	0.04345	0.00099332
3871.46	-0.0022	-0.000770587		1396.23	0.04317	0.000987841
3871.94	-0.0022	-0.000772126		1396.71	0.04291	0.000981842
3872.43	-0.00219	-0.000772431		1397.2	0.04264	0.000975268
3872.91	-0.00218	-0.000771654		1397.68	0.04239	0.000968245
3873.39	-0.00216	-0.000769983		1398.16	0.04213	0.000961063
3873.87	-0.00214	-0.000767633		1398.64	0.04188	0.000954103
3874.35	-0.00212	-0.000764826		1399.12	0.04164	0.000947701
3874.84	-0.0021	-0.000761774		1399.61	0.04143	0.000942007
3875.32	-0.00209	-0.000758646		1400.09	0.04124	0.00093691
3875.8	-0.00208	-0.000755546		1400.57	0.0411	0.000932092
3876.28	-0.00208	-0.000752498		1401.05	0.04099	0.00092713
3876.76	-0.00208	-0.00074947		1401.54	0.04092	0.000921614
3877.25	-0.00209	-0.000746424		1402.02	0.04087	0.000915201
3877.73	-0.00209	-0.000743375		1402.5	0.04085	0.000907669
3878.21	-0.00209	-0.000740413		1402.98	0.04087	0.000898898
3878.69	-0.00209	-0.000737659		1403.46	0.04091	0.000888848
3879.17	-0.00209	-0.000735177		1403.95	0.04098	0.00087754
3879.66	-0.00208	-0.000732933		1404.43	0.04108	0.000865041
3880.14	-0.00206	-0.0007308		1404.91	0.0412	0.000851464
3880.62	-0.00205	-0.000728599		1405.39	0.04132	0.000836997
3881.1	-0.00204	-0.000726165		1405.88	0.04146	0.000821968
3881.59	-0.00203	-0.00072339		1406.36	0.0416	0.0008069
3882.07	-0.00203	-0.000720237		1406.84	0.04175	0.000792494
3882.55	-0.00203	-0.000716729		1407.32	0.04191	0.000779446
3883.03	-0.00204	-0.00071292		1407.8	0.04208	0.000768166
3883.51	-0.00205	-0.000708878		1408.29	0.04226	0.00075864
3884	-0.00205	-0.000704661		1408.77	0.04246	0.000750506
3884.48	-0.00205	-0.000700303		1409.25	0.04267	0.000743239
3884.96	-0.00206	-0.000695814		1409.73	0.04286	0.000736308
3885.44	-0.00205	-0.000691185		1410.21	0.04303	0.000729239
3885.92	-0.00205	-0.000686422		1410.7	0.04316	0.000721646
3886.41	-0.00204	-0.000681561		1411.18	0.04324	0.000713242
3886.89	-0.00203	-0.000676673		1411.66	0.04325	0.000703877
3887.37	-0.00203	-0.000671842		1412.14	0.0432	0.000693575
3887.85	-0.00203	-0.000667142		1412.62	0.04309	0.000682519
3888.34	-0.00203	-0.000662627		1413.11	0.04294	0.000671005
3888.82	-0.00204	-0.000658334		1413.59	0.04278	0.000659329
3889.3	-0.00205	-0.000654284		1414.07	0.04264	0.000647735
3889.78	-0.00206	-0.000650496		1414.55	0.04254	0.000636377
3890.26	-0.00207	-0.000646978		1415.04	0.04249	0.00062532
3890.74	-0.00208	-0.000643738		1415.52	0.04249	0.000614526
3891.23	-0.00209	-0.000640775		1416	0.04252	0.000603862
3891.71	-0.00209	-0.000638084		1416.48	0.04257	0.000593103
3892.19	-0.00208	-0.000635658		1416.96	0.04264	0.000581963
3892.67	-0.00207	-0.000633489		1417.45	0.0427	0.000570167
3893.16	-0.00206	-0.000631597		1417.93	0.04275	0.000557531
3893.64	-0.00204	-0.00063004		1418.41	0.04278	0.00054402
3894.12	-0.00202	-0.000628931		1418.89	0.04279	0.000529761
3894.6	-0.002	-0.00062842		1419.38	0.04277	0.000515004
3895.08	-0.00198	-0.000628648		1419.86	0.04275	0.000500069
3895.57	-0.00197	-0.000629712		1420.34	0.04273	0.000485273
3896.05	-0.00196	-0.000631634		1420.82	0.04273	0.000470889
3896.53	-0.00194	-0.000634357		1421.3	0.04277	0.000457084
3897.01	-0.00193	-0.000637734		1421.79	0.04285	0.000443876
3897.49	-0.00193	-0.000641532		1422.27	0.04298	0.000431119
3897.98	-0.00192	-0.00064543		1422.75	0.04315	0.000418492
3898.46	-0.00191	-0.000649049		1423.23	0.04333	0.000405564
3898.94	-0.00191	-0.000651988		1423.71	0.0435	0.000391963
3899.42	-0.0019	-0.000653889		1424.2	0.04362	0.000377561
3899.91	-0.00189	-0.000654492		1424.68	0.04366	0.000362615
3900.39	-0.00188	-0.000653679		1425.16	0.04363	0.00034769
3900.87	-0.00187	-0.00065148		1425.64	0.04353	0.000333436
3901.35	-0.00186	-0.00064804		1426.12	0.04338	0.000320377
3901.83	-0.00185	-0.000643571		1426.61	0.0432	0.000308836
3902.32	-0.00185	-0.000638308		1427.09	0.043	0.000298912
3902.8	-0.00184	-0.000632473		1427.57	0.04281	0.000290532
3903.28	-0.00185	-0.000626252		1428.05	0.04264	0.00028349
3903.76	-0.00185	-0.000619797		1428.54	0.04249	0.000277531
3904.24	-0.00186	-0.000613238		1429.02	0.04237	0.000272411
3904.73	-0.00187	-0.000606694		1429.5	0.04227	0.000267992
3905.21	-0.00189	-0.000600282		1429.98	0.0422	0.00026426
3905.69	-0.00189	-0.000594104		1430.46	0.04214	0.000261305
3906.17	-0.0019	-0.00058824		1430.95	0.04208	0.000259201
3906.66	-0.00191	-0.000582747		1431.43	0.04201	0.000257863
3907.14	-0.00191	-0.000577664		1431.91	0.04195	0.000257011
3907.62	-0.00191	-0.000573019		1432.39	0.04189	0.000256289
3908.1	-0.00191	-0.000568837		1432.87	0.04184	0.000255406
3908.58	-0.00191	-0.000565142		1433.36	0.04181	0.000254219
3909.07	-0.0019	-0.00056196		1433.84	0.04181	0.000252724
3909.55	-0.00189	-0.00055931		1434.32	0.04184	0.00025103
3910.03	-0.00189	-0.000557195		1434.8	0.04191	0.000249343
3910.51	-0.00188	-0.000555578		1435.29	0.04201	0.000247935
3910.99	-0.00186	-0.000554364		1435.77	0.04215	0.000247081
3911.48	-0.00185	-0.000553403		1436.25	0.04231	0.00024696
3911.96	-0.00184	-0.000552516		1436.73	0.0425	0.000247543
3912.44	-0.00182	-0.000551524		1437.21	0.04271	0.000248581
3912.92	-0.0018	-0.000550285		1437.7	0.04292	0.000249677
3913.41	-0.00179	-0.000548712		1438.18	0.04314	0.000250414
3913.89	-0.00177	-0.000546775		1438.66	0.04336	0.000250452
3914.37	-0.00176	-0.000544492		1439.14	0.04357	0.000249579
3914.85	-0.00174	-0.000541908		1439.62	0.04377	0.00024773
3915.33	-0.00174	-0.000539062		1440.11	0.04396	0.000244992
3915.82	-0.00174	-0.000535975		1440.59	0.04414	0.000241569
3916.3	-0.00174	-0.000532633		1441.07	0.04431	0.000237714
3916.78	-0.00174	-0.000528996		1441.55	0.04448	0.000233606
3917.26	-0.00175	-0.000525008		1442.04	0.04465	0.00022921
3917.74	-0.00176	-0.000520616		1442.52	0.0448	0.000224138
3918.23	-0.00177	-0.000515783		1443	0.04492	0.000217569
3918.71	-0.00178	-0.000510501		1443.48	0.045	0.000208246
3919.19	-0.00179	-0.00050479		1443.96	0.04504	0.000194729
3919.67	-0.00179	-0.000498702		1444.44	0.04504	0.000176086
3920.16	-0.0018	-0.000492308		1444.93	0.04499	0.000152893
3920.64	-0.0018	-0.000485703		1445.41	0.04491	0.000127483
3921.12	-0.00181	-0.000479001		1445.89	0.0448	0.000102735
3921.6	-0.00181	-0.000472332		1446.37	0.04465	8.06728e-05
3922.08	-0.00182	-0.000465847		1446.86	0.04446	6.22043e-05
3922.57	-0.00182	-0.000459714		1447.34	0.04423	4.7544e-05
3923.05	-0.00183	-0.000454114		1447.82	0.04395	3.66164e-05
3923.53	-0.00184	-0.000449225		1448.3	0.04362	2.9174e-05
3924.01	-0.00185	-0.000445197		1448.78	0.04325	2.4774e-05
3924.49	-0.00185	-0.000442131		1449.27	0.04285	2.27119e-05
3924.98	-0.00186	-0.000440058		1449.75	0.04243	2.20888e-05
3925.46	-0.00187	-0.000438938		1450.23	0.04198	2.19867e-05
3925.94	-0.00188	-0.000438668		1450.71	0.04154	2.16046e-05
3926.42	-0.00189	-0.000439101		1451.19	0.0411	2.02828e-05
3926.91	-0.0019	-0.000440067		1451.68	0.04068	1.75215e-05
3927.39	-0.00191	-0.000441395		1452.16	0.04029	1.304e-05
3927.87	-0.00193	-0.000442934		1452.64	0.03993	6.88922e-06
3928.35	-0.00194	-0.000444573		1453.12	0.03958	-5.34403e-07
3928.83	-0.00195	-0.000446246		1453.61	0.03924	-8.60448e-06
3929.32	-0.00196	-0.000447925		1454.09	0.03889	-1.66863e-05
3929.8	-0.00197	-0.0004496		1454.57	0.03853	-2.42912e-05
3930.28	-0.00197	-0.000451266		1455.05	0.03815	-3.11595e-05
3930.76	-0.00197	-0.000452895		1455.53	0.03776	-3.72331e-05
3931.24	-0.00197	-0.000454436		1456.02	0.03736	-4.26168e-05
3931.73	-0.00198	-0.00045581		1456.5	0.03696	-4.75107e-05
3932.21	-0.00199	-0.000456925		1456.98	0.03657	-5.21785e-05
3932.69	-0.00201	-0.000457698		1457.46	0.0362	-5.6921e-05
3933.17	-0.00204	-0.000458072		1457.94	0.03587	-6.2073e-05
3933.65	-0.00207	-0.000458022		1458.43	0.03558	-6.80117e-05
3934.14	-0.00211	-0.000457562		1458.91	0.03534	-7.51626e-05
3934.62	-0.00214	-0.000456737		1459.39	0.03515	-8.39307e-05
3935.1	-0.00217	-0.000455615		1459.87	0.035	-9.4529e-05
3935.58	-0.0022	-0.000454284		1460.36	0.03489	-0.000106769
3936.07	-0.00222	-0.00045284		1460.84	0.0348	-0.000120029
3936.55	-0.00224	-0.000451382		1461.32	0.03471	-0.000133535
3937.03	-0.00226	-0.000449999		1461.8	0.03459	-0.000146702
3937.51	-0.00228	-0.000448755		1462.28	0.03444	-0.000159224
3937.99	-0.0023	-0.000447679		1462.77	0.03425	-0.000170999
3938.48	-0.00232	-0.000446753		1463.25	0.03405	-0.000181998
3938.96	-0.00234	-0.000445914		1463.73	0.03387	-0.000192176
3939.44	-0.00235	-0.000445065		1464.21	0.03371	-0.000201459
3939.92	-0.00237	-0.000444098		1464.69	0.0336	-0.00020976
3940.4	-0.00237	-0.000442926		1465.18	0.03353	-0.000217017
3940.89	-0.00237	-0.0004415		1465.66	0.0335	-0.000223196
3941.37	-0.00237	-0.00043983		1466.14	0.03351	-0.000228247
3941.85	-0.00236	-0.00043797		1466.62	0.03354	-0.000232038
3942.33	-0.00236	-0.000436002		1467.11	0.03359	-0.000234235
3942.82	-0.00235	-0.000434		1467.59	0.03364	-0.000234203
3943.3	-0.00234	-0.000431998		1468.07	0.03369	-0.000230926
3943.78	-0.00234	-0.000429984		1468.55	0.03373	-0.000223168
3944.26	-0.00233	-0.000427903		1469.03	0.03376	-0.000210101
3944.74	-0.00233	-0.000425688		1469.52	0.03379	-0.000192289
3945.22	-0.00233	-0.000423287		1470	0.03383	-0.000171977
3945.71	-0.00233	-0.000420693		1470.48	0.03387	-0.00015192
3946.19	-0.00233	-0.000417953		1470.96	0.03393	-0.000134022
3946.67	-0.00234	-0.000415168		1471.44	0.03399	-0.000119082
3947.15	-0.00235	-0.000412473		1471.93	0.03407	-0.000107199
3947.64	-0.00236	-0.000410009		1472.41	0.03414	-9.82033e-05
3948.12	-0.00237	-0.000407881		1472.89	0.03421	-9.18487e-05
3948.6	-0.00237	-0.00040614		1473.37	0.03426	-8.79029e-05
3949.08	-0.00237	-0.000404763		1473.86	0.03429	-8.61546e-05
3949.56	-0.00238	-0.000403672		1474.34	0.0343	-8.64022e-05
3950.05	-0.00237	-0.000402757		1474.82	0.03428	-8.8428e-05
3950.53	-0.00237	-0.00040191		1475.3	0.03423	-9.20032e-05
3951.01	-0.00236	-0.000401046		1475.78	0.03417	-9.68747e-05
3951.49	-0.00235	-0.000400126		1476.27	0.03409	-0.000102767
3951.97	-0.00234	-0.000399142		1476.75	0.034	-0.00010939
3952.46	-0.00232	-0.000398111		1477.23	0.03391	-0.000116431
3952.94	-0.00229	-0.000397052		1477.71	0.03384	-0.000123515
3953.42	-0.00227	-0.000395965		1478.19	0.03379	-0.000130242
3953.9	-0.00225	-0.000394824		1478.68	0.03375	-0.000136268
3954.39	-0.00223	-0.000393577		1479.16	0.03371	-0.00014142
3954.87	-0.00222	-0.00039216		1479.64	0.03367	-0.000145693
3955.35	-0.00221	-0.000390516		1480.12	0.03361	-0.000149216
3955.83	-0.0022	-0.000388613		1480.6	0.03354	-0.000152161
3956.31	-0.00219	-0.000386455		1481.09	0.03346	-0.000154722
3956.8	-0.00218	-0.000384082		1481.57	0.03336	-0.000157088
3957.28	-0.00217	-0.000381558		1482.05	0.03325	-0.000159436
3957.76	-0.00215	-0.000378962		1482.53	0.03314	-0.000161914
3958.24	-0.00213	-0.000376369		1483.02	0.03303	-0.000164614
3958.72	-0.00211	-0.000373852		1483.5	0.03295	-0.000167506
3959.21	-0.00209	-0.000371472		1483.98	0.03289	-0.000170422
3959.69	-0.00208	-0.000369284		1484.46	0.03285	-0.00017314
3960.17	-0.00207	-0.000367331		1484.94	0.03286	-0.000175573
3960.65	-0.00206	-0.000365645		1485.43	0.03289	-0.000177895
3961.14	-0.00206	-0.000364239		1485.91	0.03296	-0.000180393
3961.62	-0.00206	-0.000363104		1486.39	0.03304	-0.000183216
3962.1	-0.00206	-0.000362217		1486.87	0.03313	-0.000186309
3962.58	-0.00205	-0.000361543		1487.35	0.03322	-0.000189481
3963.06	-0.00204	-0.000361061		1487.84	0.03329	-0.000192531
3963.55	-0.00203	-0.000360778		1488.32	0.03336	-0.000195339
[truncated: 3,134 more rows]

## Sheet: Fig. 1f
MOF-808									MOF-808-AL
535	16525.9	17032.8	16525.9	16637.7	16525.9	16921	-506.912		535	13845.3	14150.2	13845.3	13966	13942	13932.9	-304.925		2	Peak	3	difference
534.9	16554	17062.1	16525.9	16641.6	16525.9	16946.4	-508.106		534.9	13913	14169.4	13845.3	13970.4	13946.6	13943.1	-256.444
534.8	16898.4	17094.6	16525.9	16645.8	16525.9	16974.7	-196.19		534.8	13799.3	14192.7	13845.2	13974.9	13951.5	13956.8	-393.417
534.7	16232.6	17130.7	16525.5	16649.8	16525.5	17006.4	-898.082		534.7	13293.4	14222	13845.3	13979.8	13956.9	13975.9	-928.606
534.6	16742	17172.5	16525.8	16654.7	16525.8	17043.6	-430.541		534.6	13706.2	14260.4	13846	13985.6	13963.4	14003.4	-554.169
534.5	17472.1	17220.4	16525.6	16659.4	16525.6	17086.6	251.656		534.5	13717.2	14310	13846.2	13991.2	13969.8	14041.4	-592.852
534.4	16448.3	17276.3	16524.6	16663.6	16524.7	17137.3	-828.047		534.4	13567.4	14376.4	13846.3	13997.1	13976.8	14095.1	-808.95
534.3	16616.9	17345.1	16524.7	16669.1	16524.9	17200.4	-728.166		534.3	14338.4	14465.8	13846.7	14003.6	13984.6	14171.1	-127.421
534.2	16681.3	17429.4	16524.6	16674.8	16525.1	17278.7	-748.111		534.2	14701.8	14585.3	13846.1	14009.4	13992.2	14275.8	116.534
534.1	17273.7	17535.1	16524.4	16680.8	16525.4	17377.8	-261.434		534.1	14879	14745.5	13845	14015.1	14000.5	14419.8	133.509
534	17402.6	17668.9	16523.7	16686.6	16525.5	17504.1	-266.264		534	15272.2	14958.8	13843.6	14021.1	14009.9	14615	313.423
533.9	17487.7	17840.5	16522.8	16692.7	16526.2	17667.3	-352.844		533.9	15136.6	15239.2	13841.8	14027	14020.9	14874.8	-102.575
533.8	17904.8	18062.2	16521.8	16699.1	16528	17878.7	-157.383		533.8	16350	15603.6	13840.1	14033.6	14034.9	15215.2	746.428
533.7	18753.8	18347.6	16520.4	16705.6	16531.4	18151.4	406.172		533.7	16506.3	16066.8	13836.8	14039.1	14051.8	15649.5	439.485
533.6	18459.3	18713.9	16518.1	16711.7	16537.4	18501	-254.633		533.6	17292.5	16648.1	13833.3	14045.1	14074.9	16194.7	644.402
533.5	19570.9	19181.5	16516.2	16718.8	16549.3	18945.8	389.41		533.5	18015	17362.2	13828.8	14050.7	14106.9	16862.2	652.848
533.4	19376.9	19770.9	16513	16725.3	16568.9	19502.8	-393.959		533.4	18691.3	18223.3	13823.4	14056.1	14152.6	17661.4	467.981
533.3	20334.7	20507.1	16510.1	16732.7	16602.4	20192.3	-172.445		533.3	19761.5	19242.6	13817	14061.5	14219	18596.3	518.898
533.2	21108.4	21412.1	16506.2	16739.9	16655.9	21028.7	-303.678		533.2	21058.8	20423.6	13809.3	14066.3	14315.2	19660.8	635.195
533.1	22488.8	22510.2	16501.6	16747.2	16739.8	22026.4	-21.3789		533.1	22527.4	21767.2	13799.9	14070.4	14454.5	20842.1	760.232
533	23455	23820.8	16495.5	16753.9	16867.2	23190.7	-365.826		533	23562.9	23265.2	13788.5	14073.6	14654	22114.6	297.748
532.9	25160.5	25363.3	16488.4	16760.8	17057.4	24521.9	-202.787		532.9	24775.5	24907.2	13775.8	14076.7	14937.3	23444.8	-131.699
532.8	27014.9	27151.9	16479.6	16767	17334.4	26009.8	-137.043		532.8	27782.4	26678.3	13761.5	14079.6	15332.9	24788.8	1104.11
532.7	28491.7	29193.2	16468.9	16772.6	17728.2	27630.1	-701.457		532.7	29066	28555.7	13743.3	14080.1	15872.3	26089.8	510.332
532.6	30270.4	31492.3	16456.7	16778.2	18277.2	29350.2	-1221.87		532.6	30798.2	30525.6	13723.4	14080.8	16598.1	27293.4	272.633
532.5	32642	34041.4	16442.6	16783.7	19023.9	31119	-1399.36		532.5	33093.1	32569	13701.1	14081.3	17552.8	28337.3	524.059
532.4	35370.8	36827.7	16426.2	16788.8	20016.4	32874.8	-1456.91		532.4	35227.4	34675.3	13675.9	14081.3	18781.9	29164	552.094
532.3	37946.4	39829.2	16406.9	16793.5	21306.6	34542.9	-1882.84		532.3	38586.2	36841.2	13647.9	14081.6	20331.2	29724.2	1744.96
532.2	41157.1	43007.1	16385	16798.7	22943.5	36035	-1850.04		532.2	39832.2	39065.7	13615.5	14081.5	22236.2	29978.9	766.512
532.1	44158.7	46317.9	16359.8	16804.4	24973.3	37259.9	-2159.2		532.1	41762.5	41364.6	13581.4	14084.9	24529.8	29912.7	397.859
532	48465	49702.8	16331.6	16812	27427.1	38126.9	-1237.82		532	45239.9	43749.4	13544.7	14092.4	27219.6	29526.8	1490.53
531.9	51537.6	53106.9	16298.9	16821.7	30320.2	38562.8	-1569.3		531.9	47739.4	46233	13503.5	14104.2	30294	28841.7	1506.43
531.8	56271.6	56485.4	16263.1	16837.2	33647.2	38527.1	-213.832		531.8	50117.3	48823	13459	14124.8	33718.5	27897.7	1294.34
531.7	59848.8	59796.9	16222.4	16859.8	37363.7	38018.2	51.9258		531.7	52457	51503.8	13411.3	14158	37420.5	26747.9	953.242
531.6	62668.6	63019.5	16178.1	16894.9	41402.7	37078.1	-350.93		531.6	55625.6	54242.9	13360.5	14209.5	41304.9	25449.5	1382.71
531.5	66773	66120.9	16130.8	16948.6	45652.3	35781.6	652.062		531.5	57130.9	56973.7	13305.5	14284.7	45237	24063.1	157.156
531.4	69801.7	69057.9	16079.3	17026.8	49973.5	34216.3	743.812		531.4	60095.8	59612.7	13248.5	14394.4	49067.8	22647.5	483.144
531.3	72753.1	71767.1	16024.7	17139.6	54202.5	32474.5	986.023		531.3	62539.4	62050.8	13187.6	14546.9	52627.7	21251.4	488.648
531.2	75709.1	74157.8	15967.1	17297.7	58149.6	30644.5	1551.35		531.2	65485	64164.3	13123.4	14754.4	55737.1	19919.7	1320.68
531.1	76566.2	76131.6	15906.3	17514	61630.5	28799.8	434.562		531.1	66701.1	65832.4	13055.3	15030	58230.3	18682.7	868.734
531	78525.1	77585.8	15844.7	17804.6	64463.6	27006.9	939.352		531	67867.9	66944.2	12985.6	15389.5	59959.7	17566.2	923.648
530.9	77972.7	78430	15781	18183.9	66495.9	25312.1	-457.281		530.9	66496.5	67417.7	12914.2	15847.2	60817.6	16581.2	-921.156
530.8	79268.6	78601.6	15717.8	18670.4	67614.6	23752.1	666.953		530.8	66594.2	67212.6	12844.5	16420.1	60748.2	15733.3	-618.383
530.7	77558.2	78068.6	15653.1	19276	67749.7	22349.1	-510.359		530.7	66218.4	66333.3	12774.6	17115.9	59749.6	15017	-114.898
530.6	77866.4	76844.4	15590.2	20016.8	66893.1	21115	1021.95		530.6	63978.2	64834.8	12705.1	17942.8	57880.1	14422.1	-856.566
530.5	74717.2	74982.2	15526.9	20897.5	65088.6	20050	-265.008		530.5	62306.7	62818	12638.4	18902.8	55253.8	13938.2	-511.332
530.4	72899.4	72576.6	15466.8	21923.8	62436.9	19149.3	322.797		530.4	60735.2	60406.7	12573.8	19989.4	52016	13548.9	328.484
530.3	70687.2	69745.8	15408.4	23089.3	59074.8	18398.5	941.359		530.3	58205.8	57737	12511.2	21188	48332.8	13238.6	468.762
530.2	67760.2	66632.8	15352.2	24377.5	55177.6	17782.1	1127.36		530.2	55599.3	54949.6	12451.7	22473.5	44385.6	12993.9	649.731
530.1	64345.2	63377.6	15298.9	25764.9	50928.6	17281.8	967.641		530.1	52625.6	52162.3	12395.6	23812	40340.1	12801.5	463.285
530	61526.4	60116.8	15249	27213.1	46521.5	16880.3	1409.61		530	49002.5	49474.4	12343.3	25155.7	36354.8	12650.5	-471.93
529.9	59329.4	56957.2	15202	28673.4	42128.7	16559.1	2372.25		529.9	46558	46946.8	12295.6	26448.5	32557.3	12532.2	-388.773
529.8	56037.5	53972.3	15157.2	30085.7	37899.1	16301.8	2065.22		529.8	43833	44600.7	12251.1	27621.5	29043.6	12437.6	-767.648
529.7	53224.5	51203.9	15115.6	31378.8	33960.2	16096.1	2020.63		529.7	41088.7	42427.1	12210	28599.2	25886.7	12361.2	-1338.44
529.6	49785.6	48645.7	15076.9	32476	30393.3	15930.2	1139.86		529.6	39287.9	40383	12172.4	29308.3	23120.8	12298.7	-1095.14
529.5	48661.7	46266.2	15041.6	33298.2	27255.5	15795.7	2395.47		529.5	36782.7	38414.7	12137.2	29684.2	20759.1	12245.6	-1631.97
529.4	46700.4	44006.4	15007.4	33775.9	24562.2	15683.1	2694		529.4	34370.4	36470.2	12105.1	29690.3	18789.5	12200.6	-2099.8
529.3	43666.1	41808.9	14975.2	33864.9	22306.5	15587.9	1857.19		529.3	32820.8	34515.2	12076.1	29322.6	17182.9	12162	-1694.38
529.2	41448.1	39635.3	14946	33554.9	20465.4	15507.1	1812.82		529.2	30930.3	32542.5	12049.2	28611.9	15901.4	12127.5	-1612.22
529.1	39046.9	37463.7	14919.1	32870.4	18994.6	15436.9	1583.22		529.1	29405.3	30563.8	12024.6	27616.7	14899.3	12097	-1158.48
529	36806.3	35301.7	14894.6	31868.1	17847.3	15375.5	1504.57		529	28501.8	28607.5	12002	26410.7	14131.4	12069.4	-105.711
528.9	34648	33168.7	14872.3	30621.3	16970.9	15321.2	1479.28		528.9	26135.1	26702.7	11980.5	25067.9	13552.2	12043.7	-567.629
528.8	32469.9	31091.4	14852.2	29208	16315.1	15272.7	1378.53		528.8	25269.5	24879.9	11962.1	23658.8	13123.9	12021.6	389.57
528.7	30520.1	29101.2	14834.3	27705.4	15834.9	15229.5	1418.95		528.7	23412	23164.9	11944.8	22243.1	12810.5	12001	247.113
528.6	28299	27221.8	14818.3	26178.3	15489.6	15190.6	1077.19		528.6	21136.3	21577.2	11929.9	20869.5	12584.5	11983	-440.887
528.5	26487.2	25478	14804.6	24684.7	15246.5	15156.1	1009.24		528.5	20978.9	20134.2	11917.9	19577.8	12423.9	11968.3	844.746
528.4	24800.5	23885	14792.8	23267.4	15078.1	15125.1	915.463		528.4	19721.6	18841.3	11906.2	18391.5	12308.1	11954	880.318
528.3	23686.6	22453.5	14782.6	21958	14963.3	15097.4	1233.07		528.3	18556.6	17703	11896	17328.3	12225.2	11941.5	853.58
528.2	21244.8	21190.1	14773.5	20779.2	14885.8	15072.2	54.6738		528.2	16970.8	16719	11887.3	16397.5	12165.4	11930.6	251.856
528.1	21659.1	20094.4	14767	19742.3	14835.4	15050.6	1564.74		528.1	16719	15882	11880.7	15599.1	12122.3	11922	837.031
528	20424.9	19159	14760	18848.3	14800.9	15029.7	1265.94		528	15264.2	15181	11874.4	14926.6	12089.4	11913.8	83.1748
527.9	19000.4	18374.6	14754.2	18093.7	14778.2	15011.1	625.783		527.9	14557.5	14604	11870	14371.4	12064.9	11907.7	-46.4541
527.8	18130.1	17727.5	14749.9	17468.8	14763.7	14994.8	402.627		527.8	13870.1	14134.7	11866.5	13919.5	12045.6	11902.5	-264.575
527.7	17462.5	17201.9	14746.5	16960.4	14754.2	14980.1	260.637		527.7	14212.9	13758.3	11863.9	13557.5	12030.2	11898.4	454.621
527.6	16932.5	16780.1	14743.7	16552.5	14748	14966.9	152.402		527.6	13347.4	13457.8	11860.9	13269.3	12016.4	11893.9	-110.444
527.5	16149.3	16445.8	14741.5	16230	14743.8	14954.9	-296.544		527.5	13359.9	13221.2	11858.9	13043.4	12005.1	11890.6	138.65
527.4	15924.8	16183.4	14740	15977.8	14741.3	14944.4	-258.584		527.4	12398.7	13034.6	11857	12866.3	11994.9	11887.4	-635.923
527.3	16102.3	15977.9	14738.8	15781.5	14739.5	14934.6	124.377		527.3	11953	12888.4	11856.3	12728.8	11986.7	11885.5	-935.394
527.2	15266.8	15817.1	14737.4	15629.1	14737.8	14925.1	-550.287		527.2	12610.3	12773.1	11856.1	12621.4	11979.8	11884.2	-162.838
527.1	15780.2	15691.5	14736.9	15511.2	14737.1	14917	88.707		527.1	12415.2	12680.1	11855.2	12535.7	11972.6	11882.1	-264.864
527	15565.7	15591.7	14735.8	15418.6	14735.9	14908.8	-25.9561		527	12553.4	12604.8	11854.4	12467.1	11966.1	11880.4	-51.3457
526.9	15416.8	15511.7	14735	15345.4	14735	14901.2	-94.9268		526.9	12628.5	12542.4	11853.5	12411	11959.8	11878.6	86.1406
526.8	15091	15446.6	14734.3	15286.7	14734.3	14894.2	-355.612		526.8	12519.4	12489.7	11852.5	12364.3	11953.8	11876.6	29.6875
526.7	14840.1	15392.8	14733.9	15238.9	14734	14887.9	-552.718		526.7	12193.2	12444.7	11851.6	12324.8	11948.3	11874.9	-251.518
526.6	14765.5	15347.4	14733.8	15199.2	14733.8	14882.1	-581.944		526.6	12201.2	12405.9	11851.2	12291	11943.6	11873.7	-204.661
526.5	15681.1	15308.4	14733.8	15165.5	14733.8	14876.7	372.727		526.5	12406.7	12371.5	11850.8	12261.5	11939.1	11872.4	35.1982
526.4	15120.4	15273.1	14732.8	15135.3	14732.8	14870.7	-152.731		526.4	12397.8	12340.5	11850	12235	11934.5	11871	57.3457
526.3	15327.3	15242.2	14732.5	15109.2	14732.5	14865.5	85.1162		526.3	12380.4	12312.3	11849.3	12211.1	11930.3	11869.6	68.0703
526.2	15570	15214.1	14731.8	15085.6	14731.8	14860.3	355.943		526.2	12402.8	12286.7	11848.6	12189.5	11926.3	11868.2	116.106
526.1	15432.5	15188.2	14731	15064	14731	14855.1	244.344		526.1	11937.7	12263.1	11847.9	12169.6	11922.4	11866.9	-325.405
526	15121.5	15164.5	14730.3	15044.5	14730.3	14850.3	-43.0127		526	12020.9	12242	11847.8	12152	11919.3	11866.2	-221.054
525.9	15402.5	15143	14729.9	15026.9	14729.9	14846	259.502		525.9	12036	12222.3	11847.6	12135.7	11916.3	11865.4	-186.297
525.8	15161.4	15122.8	14729.2	15010.4	14729.2	14841.5	38.6279		525.8	12258.2	12204	11847.3	12120.6	11913.5	11864.6	54.1631
525.7	15644.7	15104.2	14728.8	14995.4	14728.8	14837.5	540.481		525.7	12217.3	12186.8	11846.8	12106.4	11910.5	11863.5	30.5195
525.6	14767.2	15086.4	14727.8	14981	14727.8	14833.2	-319.226		525.6	12132.8	12170.7	11846.3	12093.2	11907.6	11862.5	-37.9248
525.5	14716.5	15070.7	14727.8	14968.5	14727.8	14830	-354.178		525.5	12181.9	12155.8	11845.9	12081	11905	11861.7	26.0625
525.4	14566.2	15056	14727.8	14956.9	14727.8	14826.9	-489.816		525.4	11884.5	12141.8	11845.5	12069.5	11902.5	11860.8	-257.344
525.3	14674.7	15042.4	14728	14946.3	14728	14824.1	-367.744		525.3	12419.2	12129.1	11845.4	12059.2	11900.5	11860.3	290.098
525.2	14832.6	15029.6	14728	14936.3	14728	14821.3	-197.034		525.2	12018.8	12116.5	11844.7	12048.9	11897.8	11859.1	-97.6728
525.1	15130.2	15017.5	14727.9	14926.8	14727.9	14818.5	112.754		525.1	11515.1	12105.1	11844.5	12039.7	11895.8	11858.5	-589.993
525	14727.5	15005.7	14727.5	14917.7	14727.5	14815.5	-278.188		525	11844.9	12095	11844.9	12031.7	11894.5	11858.6	-250.147

## Sheet: Fig. 1g
	MOF-808-Al	MOF-808
399.922	0	--
400.163	0	0
400.404	0	0
400.646	0	0
400.887	0	0
401.128	0	0
401.369	0	0
401.61	0	0
401.851	0	0
402.092	0	0
402.333	0	0
402.574	0	0
402.815	0	0
403.056	0	0
403.297	0	0
403.538	0	0
403.779	0	0
404.02	0	0
404.262	0	0
404.502	0	0
404.744	0	0
404.985	0	0
405.226	0	0
405.467	0	0
405.708	0	0
405.949	0	0
406.19	0	0
406.431	0	0
406.672	0	0
406.913	0	0
407.154	0	0
407.395	0	0
407.636	0	0
407.877	0	0
408.118	0	0
408.36	0	0
408.601	0	0
408.842	0	0
409.083	0	0
409.324	0	0
409.565	0	0
409.806	0	0
410.047	0	0
410.288	0	0
410.529	0	0
410.77	0	0
411.011	0	0
411.252	0	0
411.493	0	0
411.734	0	0
411.976	0	0
412.217	0	0
412.458	0	0
412.699	0	0
412.94	0	0
413.181	0	0
413.422	0	0
413.663	0	0
413.904	0	0
414.145	0	0
414.386	0	0
414.627	0	0
414.868	0	0
415.109	0	0
415.35	0	0
415.591	0	0
415.832	0	0
416.074	0	0
416.315	0	0
416.556	0	0
416.797	0	0
417.038	0	0
417.279	0	0
417.52	0	0
417.761	0	0
418.002	0	0
418.243	0	0
418.484	0	0
418.725	0	0
418.966	0	0
419.207	0	0
419.448	0	0
419.69	0	0
419.93	0	0
420.172	0	0
420.413	0	0
420.654	0	0
420.895	0	0
421.136	0	0
421.377	0	0
421.618	0	0
421.859	0	0
422.1	0	0
422.341	0	0
422.582	0	0
422.823	0	0
423.064	0	0
423.305	0	0
423.546	0	0
423.788	0	0
424.029	0	0
424.27	0	0
424.511	0	0
424.752	0	0
424.993	0	0
425.234	0	0
425.475	0	0
425.716	0	0
425.957	0	0
426.198	0	0
426.439	0	0
426.68	0	0
426.921	0	0
427.162	0	0
427.404	0	0
427.644	0	0
427.886	0	0
428.127	0	0
428.368	0	0
428.609	0	0
428.85	0	0
429.091	0	0
429.332	0	0
429.573	0	0
429.814	0	0
430.055	0	0
430.296	0	0
430.537	0	0
430.778	0	0
431.019	0	0
431.26	0	0
431.502	0	0
431.743	0	0
431.984	0	0
432.225	0	0
432.466	0	0
432.707	0	0
432.948	0	0
433.189	0	0
433.43	0	0
433.671	0	0
433.912	0	0
434.153	0	0
434.394	0	0
434.635	0	0
434.876	0	0
435.118	0	0
435.358	0	0
435.6	0	0
435.841	0	0
436.082	0	0
436.323	0	0
436.564	0	0
436.805	0	0
437.046	0	0
437.287	0	0
437.528	0	0
437.769	0	0
438.01	0	0
438.251	0	0
438.492	0	0
438.733	0	0
438.974	0	0
439.216	0	0
439.457	0	0
439.698	0	0
439.939	0	0
440.18	0	0
440.421	0	0
440.662	0	0
440.903	0	0
441.144	0	0
441.385	0	0
441.626	0	0
441.867	0	0
442.108	0	0
442.349	0	0
442.59	0	0
442.832	0	0
443.072	0	0
443.314	0	0
443.555	0	0
443.796	0	0
444.037	0	0
444.278	0	0
444.519	0	0
444.76	0	0
445.001	0	0
445.242	0	0
445.483	0	0
445.724	0	0
445.965	0	0
446.206	0	0
446.447	0	0
446.688	0	0
446.93	0	0
447.171	0	0
447.412	0	0
447.653	0	0
447.894	0	0
448.135	0	0
448.376	0	0
448.617	0	0
448.858	0	0
449.099	0	0
449.34	0	0
449.581	0	0
449.822	0	0
450.063	0	0
450.304	0	0
450.545	0	0
450.786	0	0
451.028	0	0
451.269	0	0
451.51	0	0
451.751	0	0
451.992	0	0
452.233	0	0
452.474	0	0
452.715	0	0
452.956	0	0
453.197	0	0
453.438	0	0
453.679	0	0
453.92	0	0
454.161	0	0
454.402	0	0
454.644	0	0
454.885	0	0
455.126	0	0
455.367	0	0
455.608	0	0
455.849	0	0
456.09	0	0
456.331	0	0
456.572	0	0
456.813	0	0
457.054	0	0
457.295	0	0
457.536	0	0
457.777	0	0
458.018	0	0
458.259	0	0
458.5	0	0
458.742	0	0
458.983	0	0
459.224	0	0
459.465	0	0
459.706	0	0
459.947	0	0
460.188	0	0
460.429	0	0
460.67	0	0
460.911	0	0
461.152	0	0
461.393	0	0
461.634	0	0
461.875	0	0
462.116	0	0
462.358	0	0
462.599	0	0
462.84	0	0
463.081	0	0
463.322	0	0
463.563	0	0
463.804	0	0
464.045	0	0
464.286	0	0
464.527	0	0
464.768	0	0
465.009	0	0
465.25	0	0
465.491	0	0
465.732	0	0
465.973	0	0
466.214	0	0
466.456	0	0
466.697	0	0
466.938	0	0
467.179	0	0
467.42	0	0
467.661	0	0
467.902	0	0
468.143	0	0
468.384	0	0
468.625	0	0
468.866	0	0
469.107	0	0
469.348	0	0
469.589	0	0
469.83	0	0
470.072	0	0
470.313	0	0
470.554	0	0
470.795	0	0
471.036	0	0
471.277	0	0
471.518	0	0
471.759	0	0
472	0	0
472.241	0	0
472.482	0	0
472.723	0	0
472.964	0	0
473.205	0	0
473.446	0	0
473.687	0	0
473.928	0	0
474.17	0	0
474.411	0	0
474.652	0	0
474.893	0	0
475.134	0	0
475.375	0	0
475.616	0	0
475.857	0	0
476.098	0	0
476.339	0	0
476.58	0	0
476.821	0	0
477.062	0	0
477.303	0	0
477.544	0	0
477.786	0	0
478.027	0	0
478.268	0	0
478.509	0	0
478.75	0	0
478.991	0	0
479.232	0	0
479.473	0	0
479.714	0	0
479.955	0	0
480.196	0	0
480.437	0	0
480.678	0	0
480.919	0	0
481.16	0	0
481.401	0	0
481.642	0	0
481.884	0	0
482.125	0	0
482.366	0	0
482.607	0	0
482.848	0	0
483.089	0	0
483.33	0	0
483.571	0	0
483.812	0	0
484.053	0	0
484.294	0	0
484.535	0	0
484.776	0	0
485.017	0	0
485.258	0	0
485.5	0	0
485.74	0	0
485.982	0	0
486.223	0	0
486.464	0	0
486.705	0	0
486.946	0	0
487.187	0	0
487.428	0	0
487.669	0	0
487.91	0	0
488.151	0	0
488.392	0	0
488.633	0	0
488.874	0	0
489.115	0	0
489.356	0	0
489.598	0	0
489.839	0	0
490.08	0	0
490.321	0	0
490.562	0	0
490.803	0	0
491.044	0	0
491.285	0	0
491.526	0	0
491.767	0	0
492.008	0	0
492.249	0	0
492.49	0	0
492.731	0	0
492.972	0	0
493.214	0	0
493.454	0	0
493.696	0	0
493.937	0	0
494.178	0	0
494.419	0	0
494.66	0	0
494.901	0	0
495.142	0	0
495.383	0	0
495.624	0	0
495.865	0	0
496.106	0	0
496.347	0	0
496.588	0	0
496.829	0	0
497.07	0	0
497.312	0	0
497.553	0	0
497.794	0	0
498.035	0	0
498.276	0	0
498.517	0	0
498.758	0	0
498.999	0	0
499.24	0	0
499.481	0	0
499.722	0	0
499.963	0	0
500.204	0	0
500.445	0	0
500.686	0	0
500.928	0	0
501.168	0	0
501.41	0	0
501.651	0	0
501.892	0	0
502.133	0	0
502.374	0	0
502.615	0	0
502.856	0	0
503.097	0	0
503.338	0	0
503.579	0	0
503.82	0	0
504.061	0	0
504.302	0	0
504.543	0	0
504.784	0	0
505.026	0	0
505.267	0	0
505.508	0	0
505.749	0	0
505.99	0	0
506.231	0	0
506.472	0	0
506.713	0	0
506.954	0	0
507.195	0	0
507.436	0	0
507.677	0	0
507.918	0	0
508.159	0	0
508.4	0	0
508.641	0	0
508.882	0	0
509.124	0	0
509.365	0	0
509.606	0	0
509.847	0	0
510.088	0	0
510.329	0	0
510.57	0	0
510.811	0	0
511.052	0	0
511.293	0	0
511.534	0	0
511.775	0	0
512.016	0	0
512.257	0	0
512.499	0	0
512.74	0	0
512.981	0	0
513.222	0	0
513.463	0	0
513.704	0	0
513.945	0	0
514.186	0	0
514.427	0	0
514.668	0	0
514.909	0	0
515.15	0	0
515.391	0	0
515.632	0	0
515.873	0	0
516.114	0	0
516.356	0	0
516.596	0	0
516.838	0	0
517.079	0	0
517.32	0	0
517.561	0	0
517.802	0	0
518.043	0	0
518.284	0	0
518.525	0	0
518.766	0	0
519.007	0	0
519.248	0	0
519.489	0	0
519.73	0	0
519.971	0	0
520.212	0	0
520.453	0	0
520.695	0	0
520.936	0	0
521.177	0	0
521.418	0	0
521.659	0	0
521.9	0	0
522.141	0	0
522.382	0	0
522.623	0	0
522.864	0	3.1002e-05
523.105	0	0.000251873
523.346	0	0.000754628
523.587	0	0.00155
523.828	0.00826	0.00257
524.069	0.01526	0.00365
524.311	0.0208	0.00462
524.552	0.02492	0.00532
524.793	0.02791	0.00566
525.034	0.03022	0.0056
525.275	0.03233	0.00517
525.516	0.03466	0.00442
525.757	0.0375	0.00346
525.998	0.04096	0.00239
526.239	0.04504	0.00131
526.48	0.04134	0.000321897
526.721	0.0392	-0.000493569
526.962	0.03863	-0.00107
527.203	0.0395	-0.00138
527.444	0.04153	-0.00142
527.685	0.04434	-0.00122
527.927	0.04761	-0.000873294
528.168	0.05102	-0.000625621
528.409	0.05437	-0.000638354
528.65	0.05752	-0.000979283
528.891	0.06038	-0.00159
529.132	0.06292	-0.00232
529.373	0.06517	-0.00295
529.614	0.06714	-0.0033
529.855	0.06882	-0.00327
530.096	0.07013	-0.0028
530.337	0.07093	-0.00194
530.578	0.07106	-0.000765127
530.819	0.07041	0.000596752
531.06	0.06896	0.00202
531.301	0.06683	0.00338
531.542	0.06427	0.00458
531.783	0.06164	0.00553
532.024	0.0593	0.00619
532.266	0.05758	0.00655
532.507	0.05668	0.00666
532.748	0.05669	0.00663
532.989	0.05756	0.00659
533.23	0.05913	0.00671
533.471	0.06119	0.00711
533.712	0.06349	0.00787
533.953	0.0658	0.00898
534.194	0.06788	0.01037
534.435	0.06951	0.01188
534.676	0.07055	0.01337
534.917	0.07092	0.01472
535.158	0.0706	0.01585
535.399	0.06971	0.01673
535.64	0.06843	0.01741
535.881	0.06696	0.01795
536.123	0.0655	0.01843
536.364	0.06422	0.01895
536.605	0.0632	0.01956
536.846	0.06246	0.02028
537.087	0.06199	0.02115
537.328	0.06173	0.02212
537.569	0.06165	0.02316
537.81	0.06169	0.0242
538.051	0.06183	0.02514
538.292	0.06203	0.02588
538.533	0.06226	0.02634
538.774	0.06248	0.02647
539.015	0.0627	0.02624
539.256	0.06291	0.02571
539.497	0.06312	0.02494
539.739	0.06334	0.02406
539.98	0.06355	0.02319
540.221	0.06371	0.02244
540.462	0.06374	0.0219
540.703	0.06356	0.02164
540.944	0.06309	0.02166
541.185	0.06232	0.02194
541.426	0.06126	0.02241
541.667	0.05999	0.023
541.908	0.05859	0.02361
542.149	0.05716	0.02416
542.39	0.05579	0.02458
542.631	0.05453	0.02483
542.872	0.05341	0.0249
543.113	0.05245	0.0248
543.354	0.05165	0.02457
543.596	0.05104	0.02426
543.837	0.05064	0.02391
544.078	0.05045	0.0236
544.319	0.05048	0.02338
544.56	0.05068	0.02329
544.801	0.05102	0.02335
545.042	0.05141	0.02356
545.283	0.0518	0.02389
545.524	0.05213	0.02428
545.765	0.05235	0.02467
546.006	0.05245	0.02499
546.247	0.0524	0.0252
546.488	0.05222	0.02529
546.729	0.05191	0.02529
546.97	0.0515	0.02524
547.211	0.05104	0.0252
547.452	0.05061	0.02521
547.693	0.05026	0.0253
547.935	0.05006	0.02548
548.176	0.05005	0.02572
548.417	0.0502	0.026
548.658	0.05048	0.02629
548.899	0.05081	0.02657
549.14	0.05113	0.02684
549.381	0.05136	0.0271
549.622	0.05146	0.02736
549.863	0.0514	0.02764
550.104	0.05118	0.02792
550.345	0.05081	0.02822
550.586	0.05032	0.02854
550.827	0.04975	0.02885
551.068	0.04917	0.02917
551.309	0.04865	0.02947
551.551	0.04827	0.02974
551.792	0.04807	0.02995
552.033	0.04807	0.03011
552.274	0.04822	0.03018
552.515	0.04847	0.03017
552.756	0.04871	0.03008
552.997	0.04887	0.02994
553.238	0.04891	0.02979
553.479	0.04879	0.02966
553.72	0.04857	0.02957
553.961	0.04828	0.02955
554.202	0.04799	0.02958
554.443	0.04774	0.02966
554.684	0.04756	0.02974
554.925	0.04748	0.0298
555.167	0.04749	0.02979
555.408	0.04759	0.0297
555.649	0.04778	0.02951
555.89	0.04805	0.02924
556.131	0.0484	0.0289
556.372	0.0488	0.02853
556.613	0.04925	0.02816
556.854	0.04972	0.02784
557.095	0.05022	0.02757
557.336	0.05074	0.02738
557.577	0.05131	0.02726
557.818	0.05191	0.02721
558.059	0.05256	0.02719
558.3	0.05323	0.0272
558.541	0.05388	0.02721
558.782	0.05446	0.02722
559.024	0.05491	0.02721
559.264	0.05519	0.02721
559.506	0.05528	0.02724
559.747	0.05518	0.02734
559.988	0.0549	0.02754
560.229	0.05447	0.02786
560.47	0.05393	0.02832
560.711	0.05334	0.02891
560.952	0.05272	0.02958
561.193	0.05214	0.03031
561.434	0.05164	0.03103
561.675	0.05127	0.03169
561.916	0.05106	0.03228
562.157	0.05104	0.03276
562.398	0.0512	0.03313
562.639	0.05155	0.03338
562.88	0.05203	0.03354
563.121	0.05263	0.0336
563.363	0.0533	0.03359
563.604	0.05399	0.03352
563.845	0.05467	0.03342
564.086	0.05529	0.03329
564.327	0.0558	0.03316
564.568	0.05616	0.03301
564.809	0.05634	0.03283
565.05	0.05631	0.0326
565.291	0.05607	0.0323
565.532	0.05567	0.0319
565.773	0.05512	0.03142
566.014	0.05451	0.03086
566.255	0.05387	0.03026
566.496	0.05327	0.02966
566.737	0.05272	0.0291
566.979	0.05226	0.02864
567.22	0.05188	0.02831
567.461	0.05157	0.02815
567.702	0.05133	0.02816
567.943	0.05115	0.02838
568.184	0.05102	0.02877
568.425	0.05095	0.02931
568.666	0.05094	0.02994
568.907	0.05099	0.03061
569.148	0.05112	0.03125
569.389	0.05133	0.03181
569.63	0.05161	0.03228
569.871	0.05197	0.03264
570.112	0.05238	0.03293
570.353	0.05285	0.03319
570.595	0.05335	0.03344
570.836	0.05386	0.0337
571.077	0.05434	0.03397
571.318	0.05476	0.03423
571.559	0.05509	0.03446
571.8	0.05532	0.03462
572.041	0.05543	0.0347
572.282	0.05542	0.03467
572.523	0.05532	0.03454
572.764	0.05515	0.03429
573.005	0.05495	0.03395
573.246	0.05473	0.03352
573.487	0.05454	0.03302
573.728	0.05438	0.03249
573.969	0.05427	0.03195
574.21	0.05423	0.03146
574.452	0.05424	0.03103
574.692	0.05431	0.03067
574.934	0.05441	0.03038
575.175	0.05453	0.03013
575.416	0.05462	0.02991
575.657	0.05464	0.02969
575.898	0.05457	0.02947
576.139	0.05437	0.02924
576.38	0.05405	0.02903
576.621	0.05359	0.02884
576.862	0.05302	0.0287
577.103	0.05237	0.02859
577.344	0.05167	0.02852
577.585	0.05095	0.02846
577.826	0.05025	0.02841
578.067	0.04959	0.02834
578.308	0.04896	0.02827
578.55	0.04837	0.02818
578.791	0.04779	0.0281
579.032	0.04722	0.028
579.273	0.04662	0.02791
579.514	0.04601	0.02779
579.755	0.04539	0.02765
579.996	0.04478	0.02748
580.237	0.04422	0.02725
580.478	0.04374	0.02698
580.719	0.04338	0.02668
580.96	0.04316	0.02634
581.201	0.04308	0.02598
581.442	0.04314	0.02562
581.683	0.0433	0.02527
581.924	0.04355	0.02493
582.165	0.04382	0.02461
582.407	0.04409	0.02431
582.648	0.04432	0.02404
582.889	0.04448	0.02382
583.13	0.04454	0.02364
583.371	0.04451	0.02352
583.612	0.04438	0.02344
583.853	0.04417	0.02342
584.094	0.04389	0.02344
584.335	0.04359	0.02348
584.576	0.04328	0.02354
584.817	0.043	0.02361
585.058	0.04276	0.02369
585.299	0.04256	0.02377
585.54	0.0424	0.02388
585.781	0.04227	0.02401
586.023	0.04216	0.02416
586.264	0.04208	0.02434
586.505	0.04202	0.02452
586.746	0.04199	0.02471
586.987	0.04199	0.02489
587.228	0.04203	0.02506
587.469	0.04207	0.02521
587.71	0.04211	0.02535
587.951	0.04213	0.02546
588.192	0.04211	0.02555
588.433	0.04205	0.02562
588.674	0.04195	0.02566
588.915	0.0418	0.02567
589.156	0.04164	0.02565
589.397	0.04146	0.02562
589.638	0.04127	0.02559
589.88	0.04108	0.02555
590.12	0.04091	0.02552
590.362	0.04076	0.02548
590.603	0.04063	0.02544
590.844	0.04054	0.02539
591.085	0.04048	0.02534
591.326	0.04046	0.02527
591.567	0.04048	0.0252
591.808	0.04052	0.02513
592.049	0.04059	0.02508
592.29	0.04068	0.02504
592.531	0.04078	0.02502
592.772	0.0409	0.02502
593.013	0.04102	0.02504
593.254	0.04113	0.02507
593.495	0.04122	0.02511
593.736	0.04128	0.02516
593.977	0.04129	0.02522
594.219	0.04126	0.02529
594.46	0.0412	0.02536
594.701	0.04111	0.02543
594.942	0.04102	0.02551
595.183	0.04094	0.0256
595.424	0.04089	0.02568
595.665	0.04087	0.02577
595.906	0.0409	0.02586
596.147	0.04099	0.02595
596.388	0.04113	0.02604
596.629	0.04133	0.02612
596.87	0.04158	0.02619
597.111	0.04186	0.02625
597.352	0.04217	0.02631
597.593	0.04248	0.02638
597.835	0.04279	0.02645
598.076	0.04308	0.02654
598.317	0.04335	0.02663
598.558	0.0436	0.02673
598.799	0.04384	0.02683
599.04	0.04406	0.02694
599.281	0.04427	0.02705
599.522	0.04446	0.02717
599.763	0.04463	0.02728
600.004	0.04479	0.02739
600.245	0.04493	0.02751
600.486	0.04506	0.02763
600.727	0.04517	0.02775
600.968	0.04529	0.02787
601.209	0.0454	0.02801
601.45	0.04552	0.02814
601.692	0.04564	0.02829
601.933	0.04577	0.02843
602.174	0.04592	0.02857
602.415	0.04608	0.0287
602.656	0.04624	0.02882
602.897	0.04641	0.02893
603.138	0.04656	0.02903
603.379	0.04669	0.02912
603.62	0.04679	0.02922
603.861	0.04683	0.02931
604.102	0.04683	0.0294
604.343	0.04679	0.02948
604.584	0.0467	0.02954
604.825	0.04659	0.02958
605.066	0.04647	0.02961
605.307	0.04636	0.02961
605.548	0.04628	0.0296
605.79	0.04623	0.02958
606.031	0.04623	0.02955
606.272	0.04627	0.02952
606.513	0.04636	0.0295
606.754	0.04648	0.0295
606.995	0.04663	0.02951
607.236	0.04678	0.02954
607.477	0.04694	0.02959
607.718	0.04709	0.02965
607.959	0.04723	0.02971
608.2	0.04735	0.02976
608.441	0.04747	0.0298
608.682	0.04756	0.02983
608.923	0.04765	0.02985
609.164	0.04772	0.02986
609.405	0.04779	0.02988
609.646	0.04785	0.0299
609.888	0.04792	0.02992
610.129	0.048	0.02996
610.37	0.04809	0.03
610.611	0.04821	0.03004
610.852	0.04834	0.0301
611.093	0.04848	0.03015
611.334	0.04863	0.03019
611.575	0.04878	0.03021
611.816	0.04893	0.0302
612.057	0.04908	0.03016
612.298	0.04923	0.03006
612.539	0.04936	0.02992
612.78	0.04947	0.02973
613.021	0.04955	0.02951
613.263	0.04959	0.02928
613.504	0.04957	0.02903
613.745	0.04949	0.02878
613.986	0.04935	0.02852
614.227	0.04915	0.02827
614.468	0.04891	0.02802
614.709	0.04863	0.02778
614.95	0.04833	0.02755
615.191	0.04804	0.02733
615.432	0.04776	0.02713
615.673	0.04751	0.02694
615.914	0.04731	0.02676
616.155	0.04715	0.0266
616.396	0.04703	0.02646
616.637	0.04696	0.02635
616.878	0.04692	0.02627
617.12	0.04689	0.02624
617.361	0.04687	0.02626
617.602	0.04683	0.02634
617.843	0.04677	0.02646
618.084	0.04666	0.02662
618.325	0.04652	0.02682
618.566	0.04633	0.02703
618.807	0.04611	0.02726
619.048	0.04586	0.02748
619.289	0.04561	0.0277
619.53	0.04538	0.02791
619.771	0.04517	0.0281
620.012	0.04499	0.02826
620.253	0.04484	0.0284
620.494	0.04473	0.02852
620.735	0.04464	0.02862
620.976	0.04456	0.0287
621.217	0.0445	0.02877
621.459	0.04446	0.02883
621.7	0.04442	0.02887
621.941	0.0444	0.02889
622.182	0.0444	0.0289
622.423	0.04441	0.0289
622.664	0.04443	0.02889
622.905	0.04447	0.02886
623.146	0.04454	0.02883
623.387	0.04464	0.0288
623.628	0.04477	0.02876
623.869	0.04493	0.02872
624.11	0.04513	0.02869
624.351	0.04536	0.02868
624.592	0.0456	0.0287
624.833	0.04587	0.02874
625.075	0.04614	0.02882
625.316	0.04643	0.02893
625.557	0.04672	0.02906
625.798	0.04703	0.02921
626.039	0.04736	0.02938
626.28	0.0477	0.02955
626.521	0.04806	0.02974
626.762	0.04843	0.02993
627.003	0.04881	0.03013
627.244	0.0492	0.03034
627.485	0.04961	0.03055
627.726	0.05004	0.03077
627.967	0.05048	0.03098
628.208	0.05092	0.03119
628.449	0.05137	0.03141
628.691	0.05183	0.03162
628.932	0.05228	0.03183
629.173	0.05274	0.03204
629.414	0.05319	0.03225
629.655	0.05366	0.03246
629.896	0.05413	0.03268
630.137	0.05462	0.03289
630.378	0.05512	0.03312
630.619	0.05563	0.03335
630.86	0.05614	0.0336
631.101	0.05667	0.03386
631.342	0.05719	0.03413
631.583	0.05773	0.03441
631.824	0.05827	0.03469
632.065	0.05883	0.03499
632.306	0.0594	0.0353
632.548	0.05999	0.03561
632.789	0.06059	0.03595
633.03	0.0612	0.03629
633.271	0.06183	0.03664
633.512	0.06248	0.037
633.753	0.06314	0.03736
633.994	0.06382	0.03772
634.235	0.0645	0.03809
634.476	0.0652	0.03846
634.717	0.0659	0.03885
634.958	0.0666	0.03924
635.199	0.0673	0.03966
635.44	0.06801	0.04009
635.681	0.06874	0.04053
635.922	0.06948	0.04099
636.163	0.07026	0.04146
636.404	0.07107	0.04195
636.645	0.07191	0.04246
636.887	0.07281	0.04298
637.128	0.07374	0.04352
637.369	0.07471	0.04408
637.61	0.07573	0.04466
637.851	0.0768	0.04526
638.092	0.07791	0.04588
638.333	0.07908	0.04653
638.574	0.08031	0.04721
638.815	0.0816	0.04791
639.056	0.08294	0.04863
639.297	0.08435	0.04938
639.538	0.08581	0.05013
639.779	0.08731	0.0509
640.02	0.08884	0.05168
640.261	0.09039	0.05248
640.503	0.09195	0.05329
640.744	0.0935	0.05412
640.985	0.09503	0.05498
641.226	0.09653	0.05585
641.467	0.09801	0.05675
641.708	0.09946	0.05767
641.949	0.1009	0.05862
642.19	0.10233	0.05959
642.431	0.10377	0.06059
642.672	0.10523	0.0616
642.913	0.10671	0.06264
643.154	0.10822	0.06368
643.395	0.10975	0.06474
643.636	0.1113	0.06581
643.877	0.11286	0.06689
644.119	0.11441	0.068
644.36	0.11595	0.06912
644.601	0.11747	0.07026
644.842	0.11896	0.07142
645.083	0.12041	0.0726
645.324	0.12182	0.07379
645.565	0.12319	0.07499
645.806	0.12451	0.07617
646.047	0.1258	0.07735
646.288	0.12703	0.07852
646.529	0.12822	0.07967
646.77	0.12936	0.0808
647.011	0.13043	0.0819
647.252	0.13144	0.08298
647.493	0.13237	0.08404
647.734	0.13322	0.08507
647.976	0.134	0.0861
648.217	0.13469	0.08712
648.458	0.1353	0.08813
648.699	0.13583	0.08914
648.94	0.1363	0.09014
649.181	0.1367	0.09113
649.422	0.13705	0.0921
649.663	0.13736	0.09305
649.904	0.13764	0.09396
650.145	0.13789	0.09484
650.386	0.13812	0.09568
650.627	0.13833	0.09648
650.868	0.13851	0.09726
651.109	0.13867	0.098
651.35	0.1388	0.09872
651.591	0.13891	0.09942
651.832	0.13898	0.1001
652.073	0.13902	0.10076
652.315	0.13902	0.1014
652.556	0.13898	0.10201
652.797	0.13891	0.10261
653.038	0.1388	0.10318
653.279	0.13865	0.10372
653.52	0.13848	0.10423
653.761	0.13828	0.10472
654.002	0.13808	0.10518
654.243	0.13786	0.10561
654.484	0.13763	0.10601
654.725	0.1374	0.10639
654.966	0.13716	0.10673
655.207	0.13691	0.10705
655.448	0.13666	0.10734
655.689	0.13639	0.10761
655.931	0.13612	0.10785
656.172	0.13583	0.10807
656.413	0.13554	0.10827
656.654	0.13525	0.10846
656.895	0.13496	0.10862
657.136	0.13468	0.10875
657.377	0.13441	0.10886
657.618	0.13414	0.10894
657.859	0.13387	0.10899
658.1	0.1336	0.109
658.341	0.13332	0.10898
658.582	0.13303	0.10893
658.823	0.13272	0.10884
659.064	0.13238	0.10871
659.305	0.132	0.10856
659.546	0.13158	0.10838
659.788	0.13111	0.10818
660.029	0.13059	0.10795
660.27	0.13003	0.10769
660.511	0.12942	0.10741
660.752	0.12877	0.10711
660.993	0.12809	0.10677
661.234	0.12739	0.1064
661.475	0.12668	0.106
661.716	0.12597	0.10556
661.957	0.12526	0.1051
662.198	0.12456	0.10461
662.439	0.12389	0.1041
662.68	0.12323	0.10358
662.921	0.12261	0.10304
663.162	0.12202	0.1025
663.403	0.12146	0.10195
663.644	0.12093	0.10139
663.886	0.12044	0.10085
664.127	0.11997	0.10031
664.368	0.11953	0.09978
664.609	0.11911	0.09927
664.85	0.11872	0.09878
665.091	0.11836	0.09833
665.332	0.11802	0.09793
665.573	0.11772	0.09758
665.814	0.11747	0.09729
666.055	0.11728	0.09706
666.296	0.11717	0.09686
666.537	0.11719	0.09669
666.778	0.11731	0.09654
667.019	0.11751	0.09641
667.26	0.11769	0.0963
667.501	0.11781	0.0962
667.743	0.11786	0.09612
667.984	0.11783	0.09604
668.225	0.1177	0.09597
668.466	0.11748	0.09589
668.707	0.11713	0.0958
668.948	0.11665	0.09569
669.189	0.116	0.09558
669.43	0.11518	0.09544
669.671	0.11426	0.09529
669.912	0.11329	0.09512
670.153	0.11234	0.09492
670.394	0.11141	0.0947
670.635	0.11051	0.09443
670.876	0.10963	0.09414
671.117	0.10879	0.09381
671.359	0.10796	0.09348
671.6	0.10716	0.09314
671.841	0.10637	0.09281
672.082	0.10561	0.09249
672.323	0.10486	0.09216
672.564	0.10414	0.09184
672.805	0.10343	0.09152
673.046	0.10274	0.0912
673.287	0.10207	0.09089
673.528	0.10141	0.09058
673.769	0.10077	0.09028
674.01	0.10013	0.08998
674.251	0.09949	0.08969
674.492	0.09885	0.0894
674.733	0.0982	0.0891
674.975	0.09755	0.08879
675.216	0.09689	0.08846
675.457	0.09622	0.08811
675.698	0.09554	0.08775
675.939	0.09486	0.08736
676.18	0.09418	0.08695
676.421	0.09349	0.08652
676.662	0.09281	0.08607
676.903	0.09214	0.0856
677.144	0.09147	0.08511
677.385	0.09081	0.08459
677.626	0.09016	0.08406
677.867	0.08951	0.08351
678.108	0.08887	0.08293
678.349	0.08822	0.08234
678.59	0.08759	0.08173
678.831	0.08695	0.08111
679.072	0.08632	0.08047
679.314	0.0857	0.07982
679.555	0.08508	0.07917
679.796	0.08447	0.0785
680.037	0.08388	0.07784
680.278	0.08329	0.07718
680.519	0.0827	0.07652
680.76	0.08213	0.07586
681.001	0.08156	0.0752
681.242	0.081	0.07455
681.483	0.08043	0.07391
681.724	0.07987	0.07327
681.965	0.0793	0.07263
682.206	0.07874	0.07199
682.447	0.07818	0.07136
682.688	0.07762	0.07074
682.929	0.07708	0.07012
683.17	0.07656	0.0695
683.412	0.07604	0.0689
683.653	0.07554	0.0683
683.894	0.07506	0.06772
684.135	0.07458	0.06715
684.376	0.07411	0.06659
684.617	0.07365	0.06605
684.858	0.0732	0.06551
685.099	0.07276	0.06499
685.34	0.07231	0.06447
685.581	0.07186	0.06396
685.822	0.07142	0.06346
686.063	0.07097	0.06296
686.304	0.07052	0.06246
686.545	0.07009	0.06197
686.787	0.06966	0.06148
687.028	0.06924	0.06099
687.269	0.06883	0.06051
687.51	0.06843	0.06004
687.751	0.06803	0.05958
687.992	0.06764	0.05913
688.233	0.06725	0.05868
688.474	0.06686	0.05825
688.715	0.06647	0.05782
688.956	0.06609	0.0574
689.197	0.06571	0.05698
689.438	0.06533	0.05657
689.679	0.06497	0.05616
689.92	0.06461	0.05575
690.161	0.06426	0.05536
690.403	0.06393	0.05497
690.644	0.06362	0.05459
690.885	0.06332	0.05422
691.126	0.06304	0.05386
691.367	0.06277	0.05351
691.608	0.06251	0.05317
691.849	0.06226	0.05285
692.09	0.06202	0.05254
692.331	0.06179	0.05224
692.572	0.06156	0.05195
692.813	0.06133	0.05168
693.054	0.06112	0.05142
693.295	0.06091	0.05117
693.536	0.06072	0.05093
693.777	0.06054	0.0507
694.018	0.06037	0.05049
694.259	0.06021	0.05028
694.5	0.06007	0.05008
694.742	0.05995	0.0499
694.983	0.05983	0.04972
695.224	0.05972	0.04955
695.465	0.05962	0.04939
695.706	0.05952	0.04923
695.947	0.05942	0.04909
696.188	0.05931	0.04895
696.429	0.0592	0.04882
696.67	0.05909	0.04869
696.911	0.05896	0.04857
697.152	0.05882	0.04845
697.393	0.05868	0.04834
697.634	0.05852	0.04823
697.875	0.05835	0.04813
698.116	0.05818	0.04803
698.357	0.05801	0.04793
698.598	0.05782	0.04784
698.84	0.05763	0.04775
699.081	0.05742	0.04767
699.322	0.05721	0.04759
699.563	0.05697	0.04751
699.804	0.05673	0.04745
700.045	0.05647	0.04739
700.286	0.0562	0.04733
700.527	0.05591	0.04729
700.768	0.05561	0.04724
701.009	0.05531	0.0472
701.25	0.05499	0.04716
701.491	0.05466	0.04713
701.732	0.05433	0.04709
701.973	0.05399	0.04706
702.215	0.05365	0.04704
702.456	0.05331	0.04702
702.697	0.05296	0.047
702.938	0.05262	0.047
703.179	0.05227	0.047
703.42	0.05192	0.047
703.661	0.05157	0.04701
703.902	0.05121	0.04703
704.143	0.05086	0.04705
704.384	0.05051	0.04707
704.625	0.05017	0.04708
704.866	0.04984	0.0471
705.107	0.04952	0.04711
705.348	0.04921	0.04711
705.589	0.04892	0.04711
705.83	0.04865	0.04709
706.072	0.0484	0.04707
706.312	0.04816	0.04704
706.554	0.04794	0.04699
706.795	0.04775	0.04693
707.036	0.04757	0.04686
707.277	0.04741	0.04678
707.518	0.04727	0.04667
707.759	0.04715	0.04655
708	0.04705	0.04641
708.241	0.04697	0.04625
708.482	0.04691	0.04607
708.723	0.04686	0.04588
708.964	0.04684	0.04566
709.205	0.04683	0.04543
709.446	0.04683	0.04519
709.687	0.04686	0.04493
709.928	0.04689	0.04466
710.17	0.04693	0.04439
710.411	0.04698	0.04411
710.652	0.04703	0.04384
710.893	0.04708	0.04356
711.134	0.04714	0.0433
711.375	0.04718	0.04303
711.616	0.04723	0.04278
711.857	0.04727	0.04254
712.098	0.04731	0.0423
712.339	0.04734	0.04208
712.58	0.04737	0.04187
712.821	0.0474	0.04166
713.062	0.04741	0.04147
713.303	0.04742	0.04129
713.544	0.04743	0.04112
713.785	0.04742	0.04096
714.027	0.0474	0.04081
714.268	0.04737	0.04067
714.509	0.04733	0.04054
714.75	0.04727	0.04041
714.991	0.0472	0.04029
715.232	0.04711	0.04017
715.473	0.04702	0.04004
715.714	0.04692	0.03992
715.955	0.04682	0.03978
716.196	0.04671	0.03964
716.437	0.04659	0.03949
716.678	0.04647	0.03932
716.919	0.04634	0.03913
717.16	0.04619	0.03893
717.401	0.04601	0.0387
717.643	0.04582	0.03846
717.884	0.04559	0.03819
718.125	0.04532	0.0379
718.366	0.04501	0.03758
718.607	0.04466	0.03724
718.848	0.04425	0.03688
719.089	0.04378	0.0365
719.33	0.04326	0.0361
719.571	0.04269	0.03568
719.812	0.04206	0.03524
720.053	0.04139	0.03478
720.294	0.04068	0.03431
720.535	0.03994	0.03383
720.776	0.03917	0.03333
721.017	0.03839	0.03283
721.258	0.0376	0.03232
721.5	0.03681	0.03181
721.74	0.03603	0.03131
721.982	0.03527	0.0308
722.223	0.03454	0.03031
722.464	0.03383	0.02982
722.705	0.03316	0.02935
722.946	0.03251	0.02888
723.187	0.03189	0.02844
723.428	0.03129	0.028
723.669	0.03073	0.02759
723.91	0.03019	0.02719
724.151	0.02968	0.02681
724.392	0.0292	0.02646
724.633	0.02875	0.02612
724.874	0.02833	0.0258
725.115	0.02795	0.0255
725.356	0.02759	0.02522
725.597	0.02727	0.02495
725.839	0.02698	0.02471
726.08	0.02671	0.02448
726.321	0.02648	0.02427
726.562	0.02627	0.02407
726.803	0.02609	0.02389
727.044	0.02594	0.02371
727.285	0.0258	0.02356
727.526	0.02569	0.02341
727.767	0.0256	0.02327
728.008	0.02553	0.02315
728.249	0.02548	0.02304
728.49	0.02544	0.02295
728.731	0.02541	0.02286
728.972	0.0254	0.02278
729.213	0.0254	0.02272
729.455	0.02541	0.02267
729.696	0.02542	0.02262
729.937	0.02543	0.02259
730.178	0.02545	0.02257
730.419	0.02547	0.02256
730.66	0.0255	0.02256
730.901	0.02554	0.02258
731.142	0.0256	0.0226
731.383	0.02566	0.02264
731.624	0.02573	0.02269
731.865	0.02582	0.02275
732.106	0.02592	0.02282
732.347	0.02603	0.0229
732.588	0.02614	0.023
732.829	0.02627	0.02312
733.07	0.02641	0.02325
733.312	0.02654	0.02338
733.553	0.02668	0.02354
733.794	0.02681	0.0237
734.035	0.02695	0.02387
734.276	0.02708	0.02405
734.517	0.02721	0.02423
734.758	0.02733	0.02442
734.999	0.02747	0.02462
735.24	0.0276	0.02481
735.481	0.02774	0.02501
735.722	0.02789	0.02521
735.963	0.02803	0.02541
736.204	0.02818	0.02562
736.445	0.02834	0.02582
736.686	0.0285	0.02603
736.928	0.02866	0.02623
737.168	0.02883	0.02643
737.409	0.02901	0.02663
737.651	0.02919	0.02682
737.892	0.02937	0.027
738.133	0.02954	0.02718
738.374	0.02972	0.02733
738.615	0.02989	0.02748
738.856	0.03005	0.02761
739.097	0.03021	0.02772
739.338	0.03036	0.02781
739.579	0.0305	0.02789
739.82	0.03062	0.02795
740.061	0.03074	0.02799
740.302	0.03084	0.02801
740.543	0.03093	0.02802
740.784	0.03101	0.02801
741.025	0.03108	0.02799
741.267	0.03113	0.02794
741.508	0.03118	0.02788
741.749	0.03121	0.02779
741.99	0.03123	0.0277
742.231	0.03124	0.02758
742.472	0.03124	0.02745
742.713	0.03124	0.0273
742.954	0.03122	0.02714
743.195	0.03121	0.02698
743.436	0.03119	0.0268
743.677	0.03117	0.02662
743.918	0.03114	0.02643
744.159	0.03112	0.02624
744.4	0.03108	0.02606
744.641	0.03105	0.02587
744.883	0.03101	0.02568
745.124	0.03097	0.0255
745.365	0.03092	0.02532
745.606	0.03087	0.02514
745.847	0.0308	0.02497
746.088	0.03074	0.0248
746.329	0.03066	0.02464
746.57	0.03058	0.02448
746.811	0.03049	0.02433
747.052	0.03039	0.02419
747.293	0.03029	0.02405
747.534	0.03019	0.02392
747.775	0.03009	0.0238
748.016	0.02999	0.02368
748.257	0.02989	0.02357
748.498	0.02981	0.02347
748.74	0.02973	0.02338
748.981	0.02967	0.0233
749.222	0.02962	0.02324
749.463	0.0296	0.02318
749.704	0.02958	0.02314
749.945	0.02959	0.02311
750.186	0.02961	0.02309
750.427	0.02964	0.02309
750.668	0.02969	0.0231
750.909	0.02975	0.02313
751.15	0.02982	0.02318
751.391	0.02991	0.02324
751.632	0.03002	0.02333
751.873	0.03015	0.02343
752.114	0.03031	0.02356
752.356	0.0305	0.0237
752.596	0.03072	0.02387
752.837	0.03098	0.02407
753.079	0.03127	0.02429
753.32	0.03161	0.02454
753.561	0.03199	0.02482
753.802	0.03241	0.02513
754.043	0.03286	0.02546
754.284	0.03335	0.02582
754.525	0.03387	0.02621
754.766	0.03441	0.02662
755.007	0.03498	0.02705
755.248	0.03557	0.0275
755.489	0.03617	0.02798
755.73	0.03679	0.02846
755.971	0.03742	0.02897
756.212	0.03805	0.02948
756.453	0.03868	0.03
756.695	0.03931	0.03054
756.936	0.03993	0.03108
757.177	0.04055	0.03162
757.418	0.04116	0.03216
757.659	0.04176	0.0327
757.9	0.04235	0.03324
758.141	0.04292	0.03375
758.382	0.04348	0.03425
758.623	0.04402	0.03471
758.864	0.04452	0.03514
759.105	0.045	0.03552
759.346	0.04542	0.03584
759.587	0.04579	0.03611
759.828	0.04608	0.0363
760.069	0.04628	0.03642
760.311	0.04639	0.03645
760.552	0.04638	0.0364
760.793	0.04625	0.03625
761.034	0.04599	0.03602
761.275	0.04559	0.03568
761.516	0.04505	0.03526
761.757	0.04437	0.03475
761.998	0.04357	0.03416
762.239	0.04264	0.03349
762.48	0.04162	0.03276
762.721	0.04052	0.03197
762.962	0.03935	0.03112
763.203	0.03814	0.03023
763.444	0.03691	0.02931
763.685	0.03569	0.02837
763.926	0.0345	0.02741
764.168	0.03334	0.02645
764.409	0.03224	0.0255
764.65	0.03121	0.02457
764.891	0.03025	0.02367
765.132	0.02938	0.0228
765.373	0.02859	0.02198
765.614	0.02789	0.02122
765.855	0.02726	0.02051
766.096	0.02671	0.01986
766.337	0.02622	0.01927
766.578	0.02578	0.01874
766.819	0.02539	0.01826
767.06	0.02504	0.01785
767.301	0.02472	0.01747
767.542	0.02442	0.01715
767.783	0.02414	0.01685
768.024	0.02388	0.0166
768.266	0.02363	0.01636
768.507	0.02339	0.01616
768.748	0.02316	0.01597
768.989	0.02293	0.0158
769.23	0.02272	0.01564
769.471	0.02251	0.0155
769.712	0.0223	0.01537
769.953	0.02211	0.01525
770.194	0.02192	0.01514
770.435	0.02174	0.01504
770.676	0.02157	0.01494
770.917	0.02141	0.01486
771.158	0.02126	0.01478
771.399	0.02112	0.0147
771.64	0.02099	0.01464
771.881	0.02087	0.01457
772.123	0.02077	0.01452
772.364	0.02068	0.01446
772.605	0.0206	0.0144
772.846	0.02053	0.01435
773.087	0.02046	0.0143
773.328	0.02041	0.01426
773.569	0.02035	0.01421
773.81	0.02031	0.01417
774.051	0.02026	0.01413
774.292	0.02021	0.01408
774.533	0.02017	0.01404
774.774	0.02012	0.014
775.015	0.02007	0.01395
775.256	0.02002	0.0139
775.497	0.01998	0.01385
775.739	0.01993	0.0138
775.98	0.01989	0.01375
776.221	0.01985	0.01369
776.462	0.01981	0.01364
776.703	0.01977	0.01358
776.944	0.01973	0.01351
777.185	0.01969	0.01345
777.426	0.01965	0.01339
777.667	0.01961	0.01333
777.908	0.01956	0.01326
778.149	0.01952	0.0132
778.39	0.01948	0.01314
778.631	0.01944	0.01307
778.872	0.01941	0.01301
779.113	0.01938	0.01294
779.354	0.01936	0.01288
779.596	0.01934	0.01282
779.837	0.01932	0.01276
780.078	0.01931	0.0127
780.319	0.0193	0.01264
780.56	0.01928	0.01258
780.801	0.01927	0.01253
781.042	0.01925	0.01247
781.283	0.01923	0.01241
781.524	0.01921	0.01236
781.765	0.01919	0.01231
782.006	0.01916	0.01226
782.247	0.01914	0.0122
782.488	0.01911	0.01216
782.729	0.01908	0.01211
782.97	0.01905	0.01206
783.211	0.01902	0.01202
783.452	0.01899	0.01198
783.693	0.01896	0.01194
783.935	0.01892	0.0119
784.176	0.01888	0.01186
784.417	0.01884	0.01183
784.658	0.01879	0.0118
784.899	0.01875	0.01177
785.14	0.0187	0.01173
785.381	0.01865	0.0117
785.622	0.0186	0.01167
785.863	0.01856	0.01164
786.104	0.01851	0.0116
786.345	0.01847	0.01157
786.586	0.01844	0.01154
786.827	0.0184	0.0115
787.068	0.01836	0.01147
787.309	0.01833	0.01144
787.551	0.0183	0.0114
787.792	0.01826	0.01136
788.033	0.01822	0.01133
788.274	0.01818	0.01129
788.515	0.01815	0.01126
788.756	0.01811	0.01122
788.997	0.01807	0.01119
789.238	0.01804	0.01115
789.479	0.018	0.01112
789.72	0.01797	0.01109
789.961	0.01793	0.01106
790.202	0.0179	0.01104
790.443	0.01786	0.01101
790.684	0.01782	0.01099
790.925	0.01779	0.01098
791.167	0.01776	0.01096
791.408	0.01772	0.01095
791.649	0.01769	0.01094
791.89	0.01766	0.01093
792.131	0.01763	0.01092
792.372	0.01761	0.01091
792.613	0.01758	0.01091
792.854	0.01756	0.0109
793.095	0.01754	0.0109
793.336	0.01752	0.01089
793.577	0.01751	0.01089
793.818	0.0175	0.01089
794.059	0.0175	0.01088
794.3	0.0175	0.01088
794.541	0.01751	0.01087
794.782	0.01753	0.01086
795.023	0.01755	0.01085
795.264	0.01759	0.01084
795.506	0.01763	0.01083
795.747	0.01769	0.01082
795.988	0.01776	0.01081
796.229	0.01783	0.0108
796.47	0.01791	0.01079
796.711	0.01801	0.01078
796.952	0.01811	0.01078
797.193	0.01821	0.01078
797.434	0.01833	0.01079
797.675	0.01845	0.01081
797.916	0.01857	0.01083
798.157	0.01871	0.01086
798.398	0.01884	0.01089
798.639	0.01898	0.01093
798.88	0.01913	0.01097
799.121	0.01928	0.01101
799.362	0.01943	0.01106
799.604	0.01959	0.01111
799.845	0.01974	0.01116
800.086	0.01991	0.01122
800.327	0.02007	0.01128
800.568	0.02024	0.01134
800.809	0.0204	0.01141
801.05	0.02057	0.01149
801.291	0.02074	0.01157
801.532	0.0209	0.01165
801.773	0.02106	0.01174
802.014	0.02122	0.01182
802.255	0.02136	0.01191
802.496	0.0215	0.01199
802.737	0.02162	0.01207
802.979	0.02173	0.01214
803.22	0.02182	0.0122
803.461	0.0219	0.01226
803.702	0.02196	0.01232
803.943	0.02199	0.01237
804.184	0.02201	0.01243
804.425	0.022	0.01248
804.666	0.02197	0.01252
804.907	0.02193	0.01256
805.148	0.02187	0.0126
805.389	0.02179	0.01262
805.63	0.0217	0.01264
805.871	0.02161	0.01265
806.112	0.02151	0.01265
806.353	0.0214	0.01264
806.595	0.0213	0.01262
806.836	0.0212	0.01259
807.077	0.0211	0.01256
807.318	0.02101	0.01252
807.559	0.02091	0.01248
807.8	0.02082	0.01244
808.041	0.02074	0.0124
808.282	0.02065	0.01236
808.523	0.02057	0.01232
808.764	0.02048	0.01227
809.005	0.0204	0.01222
809.246	0.02032	0.01218
809.487	0.02024	0.01212
809.728	0.02016	0.01206
809.969	0.02008	0.012
810.21	0.02	0.01194
810.451	0.01991	0.01188
810.692	0.01981	0.01181
810.934	0.01971	0.01174
811.175	0.01959	0.01168
811.416	0.01945	0.01161
811.657	0.0193	0.01154
811.898	0.01914	0.01147
812.139	0.01897	0.0114
812.38	0.01879	0.01132
812.621	0.0186	0.01124
812.862	0.01842	0.01115
813.103	0.01823	0.01107
813.344	0.01806	0.01098
813.585	0.01789	0.01089
813.826	0.01773	0.0108
814.067	0.01759	0.01072
814.308	0.01745	0.01064
814.55	0.01733	0.01056
814.791	0.01722	0.01048
815.032	0.01712	0.01041
815.273	0.01702	0.01034
815.514	0.01694	0.01027
815.755	0.01687	0.01021
815.996	0.0168	0.01016
816.237	0.01675	0.01011
816.478	0.01671	0.01007
816.719	0.01667	0.01003
816.96	0.01665	0.01
817.201	0.01663	0.00997
817.442	0.01661	0.00995
817.683	0.0166	0.00993
817.924	0.01658	0.00991
818.165	0.01657	0.00989
818.407	0.01655	0.00987
818.648	0.01653	0.00986
818.889	0.0165	0.00985
819.13	0.01648	0.00983
819.371	0.01645	0.00982
819.612	0.01642	0.00982
819.853	0.01639	0.00982
820.094	0.01637	0.00982
820.335	0.01635	0.00982
820.576	0.01633	0.00982
820.817	0.01631	0.00983
821.058	0.01628	0.00983
821.299	0.01626	0.00983
821.54	0.01623	0.00983
821.781	0.0162	0.00984
822.023	0.01617	0.00984
822.264	0.01613	0.00984
822.505	0.01608	0.00984
822.746	0.01604	0.00985
822.987	0.016	0.00985
823.228	0.01595	0.00985
823.469	0.01591	0.00985
823.71	0.01587	0.00984
823.951	0.01584	0.00983
824.192	0.01581	0.00982
824.433	0.01579	0.0098
824.674	0.01577	0.00977
824.915	0.01575	0.00973
825.156	0.01573	0.00969
825.397	0.01572	0.00965
825.638	0.0157	0.00961
825.88	0.01568	0.00957
826.12	0.01565	0.00952
826.362	0.01563	0.00948
826.603	0.0156	0.00944
826.844	0.01558	0.0094
827.085	0.01555	0.00936
827.326	0.01553	0.00932
827.567	0.0155	0.00928
827.808	0.01548	0.00924
828.049	0.01546	0.00919
828.29	0.01545	0.00915
828.531	0.01544	0.00911
828.772	0.01542	0.00907
829.013	0.01542	0.00903
829.254	0.01541	0.009
829.495	0.01541	0.00897
829.736	0.01541	0.00894
829.977	0.01541	0.00892
830.219	0.01541	0.0089
830.46	0.01541	0.00888
830.701	0.01541	0.00887
830.942	0.01541	0.00885
831.183	0.01541	0.00882
831.424	0.0154	0.0088
831.665	0.0154	0.00878
831.906	0.01538	0.00875
832.147	0.01537	0.00873
832.388	0.01535	0.00871
832.629	0.01532	0.00869
832.87	0.0153	0.00868
833.111	0.01527	0.00866
833.352	0.01525	0.00865
833.593	0.01523	0.00865
833.835	0.01521	0.00864
834.076	0.0152	0.00863
834.317	0.01518	0.00863
834.558	0.01517	0.00862
834.799	0.01517	0.00862
835.04	0.01516	0.00861
835.281	0.01516	0.00861
835.522	0.01516	0.00861
835.763	0.01517	0.00861
836.004	0.01517	0.00861
836.245	0.01517	0.00862
836.486	0.01517	0.00862
836.727	0.01517	0.00863
836.968	0.01517	0.00863
837.209	0.01517	0.00863
837.45	0.01517	0.00862
837.692	0.01517	0.00862
837.933	0.01516	0.00861
838.174	0.01516	0.0086
838.415	0.01516	0.00859
838.656	0.01515	0.00858
838.897	0.01514	0.00857
839.138	0.01513	0.00856
839.379	0.01513	0.00856
839.62	0.01512	0.00855
839.861	0.01511	0.00855
840.102	0.01509	0.00855
840.343	0.01508	0.00854
840.584	0.01507	0.00854
840.825	0.01505	0.00854
841.066	0.01504	0.00854
841.307	0.01502	0.00854
841.548	0.01501	0.00854
841.79	0.015	0.00854
842.031	0.01499	0.00855
842.272	0.01499	0.00856
842.513	0.01499	0.00857
842.754	0.01499	0.00858
842.995	0.015	0.0086
843.236	0.01501	0.00861
843.477	0.01502	0.00862
843.718	0.01504	0.00863
843.959	0.01507	0.00864
844.2	0.01509	0.00864
844.441	0.01511	0.00865
844.682	0.01513	0.00865
844.923	0.01515	0.00865
845.164	0.01516	0.00866
845.405	0.01517	0.00866
845.646	0.01517	0.00866
845.888	0.01517	0.00867
846.129	0.01516	0.00867
846.37	0.01515	0.00867
846.611	0.01513	0.00866
846.852	0.01512	0.00865
847.093	0.01511	0.00865
847.334	0.0151	0.00864
847.575	0.01509	0.00863
847.816	0.01509	0.00862
848.057	0.0151	0.00862
848.298	0.0151	0.00861
848.539	0.01511	0.00861
848.78	0.01512	0.00861
849.021	0.01512	0.00861
849.263	0.01512	0.00861
849.504	0.01511	0.00861
849.745	0.01511	0.00862
849.986	0.01509	0.00862
850.227	0.01507	0.00862
850.468	0.01505	0.00862
850.709	0.01502	0.00862
850.95	0.015	0.00862
851.191	0.01497	0.00862
851.432	0.01494	0.00861
851.673	0.01491	0.00861
851.914	0.01488	0.00861
852.155	0.01486	0.0086
852.396	0.01484	0.0086
852.637	0.01483	0.0086
852.878	0.01482	0.0086
853.12	0.01482	0.00859
853.361	0.01482	0.00859
853.602	0.01483	0.00859
853.843	0.01484	0.00859
854.084	0.01486	0.00859
854.325	0.01488	0.00859
854.566	0.0149	0.0086
854.807	0.01493	0.00861
855.048	0.01495	0.00861
855.289	0.01498	0.00862
855.53	0.015	0.00863
855.771	0.01501	0.00863
856.012	0.01501	0.00863
856.253	0.015	0.00863
856.494	0.01499	0.00863
856.735	0.01497	0.00863
856.976	0.01494	0.00864
857.217	0.01491	0.00864
857.459	0.01488	0.00864
857.7	0.01484	0.00864
857.941	0.01481	0.00864
858.182	0.01478	0.00864
858.423	0.01476	0.00864
858.664	0.01475	0.00864
858.905	0.01474	0.00863
859.146	0.01474	0.00863
859.387	0.01474	0.00862
859.628	0.01475	0.00862
859.869	0.01477	0.00861
860.11	0.01478	0.00861
860.351	0.01479	0.00861
860.592	0.0148	0.00861
860.833	0.01481	0.00861
861.075	0.01481	0.00861
861.316	0.01481	0.00862
861.557	0.01481	0.00862
861.798	0.01481	0.00863
862.039	0.01481	0.00863
862.28	0.01481	0.00864
862.521	0.01481	0.00864
862.762	0.01481	0.00865
863.003	0.01482	0.00865
863.244	0.01482	0.00865
863.485	0.01483	0.00865
863.726	0.01483	0.00865
863.967	0.01484	0.00865
864.208	0.01485	0.00865
864.449	0.01486	0.00864
864.69	0.01487	0.00864
864.932	0.01488	0.00864
865.173	0.01488	0.00863
865.414	0.01488	0.00863
865.655	0.01488	0.00863
865.896	0.01487	0.00862
866.137	0.01486	0.00862
866.378	0.01485	0.00862
866.619	0.01483	0.00862
866.86	0.01481	0.00862
867.101	0.01479	0.00862
867.342	0.01476	0.00862
867.583	0.01473	0.00862
867.824	0.0147	0.00863
868.065	0.01468	0.00864
868.306	0.01466	0.00864
868.548	0.01464	0.00865
868.789	0.01463	0.00867
869.03	0.01463	0.00868
869.271	0.01462	0.00869
869.512	0.01463	0.00871
869.753	0.01463	0.00872
869.994	0.01464	0.00874
870.235	0.01465	0.00875
870.476	0.01466	0.00877
870.717	0.01468	0.00879
870.958	0.0147	0.00881
871.199	0.01471	0.00883
871.44	0.01473	0.00885
871.681	0.01475	0.00887
871.922	0.01477	0.0089
872.163	0.01479	0.00893
872.404	0.01482	0.00896
872.645	0.01484	0.009
872.887	0.01487	0.00904
873.128	0.0149	0.00908
873.369	0.01494	0.00913
873.61	0.01498	0.00917
873.851	0.01502	0.00922
874.092	0.01506	0.00927
874.333	0.0151	0.00932
874.574	0.01514	0.00937
874.815	0.01518	0.00942
875.056	0.01521	0.00947
875.297	0.01525	0.00951
875.538	0.01528	0.00956
875.779	0.01531	0.0096
876.02	0.01534	0.00963
876.261	0.01537	0.00967
876.503	0.01539	0.0097
876.744	0.01542	0.00973
876.985	0.01544	0.00975
877.226	0.01546	0.00977
877.467	0.01549	0.00979
877.708	0.01551	0.00981
877.949	0.01553	0.00982
878.19	0.01555	0.00982
878.431	0.01556	0.00983
878.672	0.01557	0.00983
878.913	0.01557	0.00982
879.154	0.01558	0.00981
879.395	0.01557	0.0098
879.636	0.01557	0.00978
879.877	0.01556	0.00976
880.119	0.01556	0.00973
880.36	0.01555	0.00971
880.601	0.01554	0.00968
880.842	0.01554	0.00965
881.083	0.01553	0.00962
881.324	0.01553	0.00959
881.565	0.01552	0.00956
[truncated: 12,938 more rows]

## Sheet: Fig.2a
	MOF-808	MOF-808-Al	zro2	zr foil
17790.6	0.00367	0.00379	0.00346	0.00222
17794.3	0.00347	0.00361	0.00348	0.00192
17798.4	0.00333	0.00352	0.00294	0.00186
17802.5	0.00281	0.00332	0.00267	0.00143
17806	0.00277	0.00329	0.00259	0.00144
17810.2	0.00234	0.00273	0.00245	0.0013
17814.2	0.00193	0.00262	0.00231	0.000405506
17817.8	0.00188	0.00233	0.00205	0.00102
17821.5	0.00204	0.00212	0.00186	0.000895072
17826.1	0.00163	0.00201	0.0016	0.000698356
17829.8	0.00146	0.00152	0.00127	0.000462314
17834	0.00126	0.00133	0.00124	0.000364657
17838.1	0.00105	0.00113	0.0011	0.000170613
17841.9	0.00103	0.00133	0.000884784	-5.8468e-05
17846.3	0.000572832	0.000982516	0.000649251	-0.000248929
17850.2	0.000468169	0.000579687	0.000395872	-4.35733e-05
17854.2	0.000442385	0.000256369	-1.18184e-05	-0.000118837
17858.4	0.000304768	-4.43092e-05	-0.000189194	-0.000354088
17862	-3.92591e-05	-0.000129721	-0.00041492	-7.36113e-05
17866.6	-0.000136471	-0.000193758	-0.000489579	-0.000283656
17870.7	0.000198309	-9.81237e-05	-0.000332412	-0.000439864
17874.3	-0.00015991	-0.000425599	-0.000573902	-0.000737542
17878.2	-0.000280676	-0.000524104	-0.000774027	-0.000649683
17882.5	-0.000638486	-0.000817191	-0.000909201	-0.000880394
17886.1	-0.000503031	-0.000951607	-0.00105	-0.000692699
17890.2	-0.0008059	-0.000851118	-0.00129	-0.000992868
17893.9	-0.00112	-0.00109	-0.00135	-0.000702557
17897.8	-0.00147	-0.00106	-0.00115	-0.000897179
17901.2	-0.00127	-0.000883886	-0.00131	-0.000766722
17905	-0.00124	-0.00109	-0.000978905	-0.00080551
17908.7	-0.0015	-0.00133	-0.000937643	-0.001
17913.3	-0.00145	-0.00184	-0.00119	-0.00073199
17917.2	-0.00142	-0.00173	-0.00118	-0.000434056
17921.3	-0.00158	-0.00147	-0.00117	-0.000631568
17925	-0.00167	-0.00166	-0.00131	-0.00105
17929.1	-0.00125	-0.00163	-0.000789444	-0.000107617
17932.7	-0.00109	-0.00144	-0.00106	0.000209821
17936.9	-0.00119	-0.00102	-0.000789157	0.000685655
17941.2	-0.00082958	-0.000806393	-0.000701673	0.000406361
17945.2	-0.000500925	-0.000419962	7.8263e-05	0.00166
17949.2	-0.000341509	-0.000148118	0.000332936	0.00193
17953.1	0.00024065	0.000254718	0.000877618	0.00262
17957.3	0.000679313	0.000864407	0.00111	0.00354
17960.8	0.00147	0.0016	0.00199	0.00428
17965.2	0.00263	0.00264	0.00279	0.00572
17968.8	0.00293	0.00348	0.00394	0.0076
17969.6	0.00411	0.00367	0.00406	0.00824
17972.6	0.00494	0.00477	0.00513	0.00913
17973.7	0.00566	0.00586	0.00579	0.00924
17975.8	0.00654	0.00648	0.00723	0.01253
17977.8	0.00768	0.00711	0.00862	0.01393
17979.8	0.00917	0.008	0.00924	0.0128
17981.4	0.00989	0.00987	0.01064	0.01899
17982.5	0.01096	0.01049	0.01154	0.01904
17983.6	0.01215	0.01144	0.01258	0.02085
17984.9	0.01315	0.01268	0.01367	0.0241
17986	0.0142	0.0138	0.01514	0.02653
17987.3	0.01584	0.01589	0.01706	0.03033
17988.4	0.01759	0.01726	0.01882	0.03392
17989.5	0.0196	0.0186	0.02063	0.0387
17990.7	0.02204	0.0215	0.02321	0.04538
17992.1	0.02456	0.02366	0.0267	0.05483
17993.4	0.02719	0.02684	0.02933	0.06754
17994.4	0.03122	0.02973	0.03269	0.08171
17995.9	0.03584	0.03483	0.0393	0.11354
17996.9	0.041	0.03925	0.04448	0.14886
17998.3	0.04902	0.04902	0.05628	0.23964
17999.4	0.06029	0.05828	0.07167	0.33318
18000.7	0.07525	0.07313	0.09303	0.40121
18001.9	0.09959	0.10047	0.12571	0.45162
18003	0.12995	0.12744	0.15819	0.4709
18004.3	0.15566	0.15775	0.19952	0.49488
18005.4	0.18505	0.18628	0.23507	0.56001
18006.7	0.21583	0.21395	0.27641	0.63477
18007.9	0.25178	0.2478	0.3242	0.71668
18009.2	0.30942	0.31078	0.37635	0.82013
18010.5	0.38465	0.37209	0.44419	0.91474
18011.6	0.47557	0.45132	0.52244	0.98753
18012.7	0.60672	0.61654	0.61743	1.04272
18013.8	0.74401	0.73262	0.74776	1.062
18014.9	0.9216	0.88818	0.87632	1.06123
18016.2	1.08781	1.07841	1.0134	1.04269
18017.3	1.2208	1.21364	1.12759	1.02358
18018.5	1.33973	1.33791	1.26635	1.00808
18019.8	1.42405	1.43562	1.33497	1.00392
18020.9	1.46607	1.47408	1.37456	1.0038
18022.2	1.47594	1.48917	1.40154	1.00555
18023.4	1.45179	1.46995	1.39713	1.00785
18024.7	1.41751	1.43905	1.37775	1.01689
18025.8	1.37433	1.38809	1.35496	1.03289
18026.9	1.34291	1.34948	1.32469	1.04756
18028	1.30587	1.31473	1.29079	1.06768
18029.3	1.26696	1.27937	1.26958	1.08354
18030.4	1.22674	1.2402	1.24841	1.09037
18031.7	1.17585	1.19348	1.21854	1.09125
18032.6	1.12994	1.14594	1.19731	1.08398
18033.9	1.09464	1.09725	1.1627	1.07166
18035	1.06416	1.07133	1.1351	1.05227
18036.3	1.04552	1.05077	1.0953	1.03527
18037.4	1.02997	1.03528	1.07092	1.01729
18038.8	1.01945	1.02328	1.04026	1.00671
18039.8	1.00923	1.01505	1.02666	1.0018
18040.9	0.99743	1.00402	1.00818	0.99972
18042	0.98629	0.9941	0.994	1.00003
18043.1	0.97244	0.98	0.98473	0.99969
18044.4	0.95856	0.96407	0.97449	0.99862
18045.3	0.94666	0.95219	0.96618	0.99724
18046.3	0.9362	0.9433	0.95821	0.99493
18047.2	0.92724	0.93182	0.95083	0.99291
18048.2	0.91736	0.92122	0.94171	0.99033
18049.1	0.91018	0.9134	0.93469	0.98879
18050.2	0.90349	0.90604	0.92881	0.98776
18051	0.89977	0.90248	0.92471	0.98812
18052.2	0.89832	0.89981	0.92114	0.98987
18053.3	0.89967	0.90045	0.91964	0.99427
18054.2	0.90336	0.90442	0.91935	1.00049
18055	0.90791	0.90776	0.91897	1.0063
18056.1	0.91523	0.91554	0.91946	1.01483
18057.1	0.92229	0.92331	0.92033	1.0231
18058.2	0.93208	0.93497	0.92275	1.03228
18059	0.94105	0.941	0.92436	1.03721
18060.1	0.94973	0.95231	0.92834	1.0445
18060.9	0.96046	0.96143	0.93226	1.04877
18062	0.97028	0.97235	0.93718	1.05091
18063	0.98077	0.98115	0.94395	1.04989
18063.9	0.98972	0.99058	0.94915	1.04743
18064.9	1.00033	1.00064	0.95727	1.04194
18066.1	1.00863	1.01177	0.96527	1.03311
18066.9	1.01856	1.02062	0.97591	1.02809
18067.9	1.02676	1.0272	0.98465	1.02176
18069	1.036	1.03679	0.99834	1.01514
18070	1.04405	1.04529	1.00965	1.00855
18070.9	1.05314	1.05458	1.02343	1.0043
18071.9	1.06082	1.06139	1.03364	1.00177
18072.8	1.06976	1.07125	1.04945	1.00054
18073.8	1.07643	1.07929	1.0607	0.99936
18074.9	1.08395	1.0873	1.07255	0.99835
18075.9	1.08976	1.09365	1.08323	0.99743
18076.5	1.09456	1.09684	1.08766	0.99747
18077.8	1.09931	1.10158	1.09811	0.99647
18078.9	1.10207	1.10456	1.10326	0.99429
18079.8	1.10336	1.10628	1.10803	0.99412
18081	1.10334	1.10662	1.11111	0.99402
18082.1	1.10213	1.10501	1.11223	0.99388
18083.2	1.09985	1.10186	1.11182	0.99391
18084	1.09557	1.09887	1.11003	0.99517
18084.9	1.09083	1.09504	1.10622	0.99703
18086.1	1.08539	1.08863	1.10107	0.9998
18086.9	1.07973	1.08402	1.09641	1.00295
18087.8	1.07423	1.07796	1.09086	1.00569
18089.1	1.0675	1.07033	1.08093	1.01031
18089.9	1.06147	1.06423	1.07525	1.01303
18091	1.05459	1.05753	1.06619	1.01676
18092.1	1.04982	1.05114	1.05966	1.02
18093.1	1.04348	1.04446	1.05368	1.02266
18094	1.03812	1.04087	1.04828	1.02474
18095.1	1.03215	1.03452	1.04175	1.02642
18096.3	1.02788	1.02965	1.03812	1.02661
18097.2	1.02383	1.02555	1.03339	1.02663
18098.2	1.01886	1.019	1.02821	1.02546
18099.3	1.01489	1.01527	1.02486	1.02232
18100.1	1.01096	1.01182	1.02149	1.02096
18101.2	1.00798	1.00819	1.016	1.01725
18102	1.00449	1.00559	1.01325	1.01352
18103.1	1.00201	1.00213	1.00979	1.00845
18103.9	0.99908	1.00018	1.00706	1.00501
18105.1	0.99624	0.99742	1.00382	0.9998
18106.2	0.99421	0.99534	1.00043	0.99554
18107.1	0.99244	0.99368	0.99855	0.99124
18108.2	0.99056	0.99142	0.99711	0.98815
18109.4	0.98863	0.98936	0.99539	0.98584
18110.3	0.98738	0.98823	0.99472	0.98385
18111.3	0.98622	0.9867	0.9942	0.98268
18112.4	0.98514	0.98575	0.99369	0.98249
18113.5	0.98437	0.9848	0.99359	0.98341
18114.5	0.9835	0.98392	0.9935	0.98463
18115.6	0.98319	0.98324	0.99321	0.98668
18116.4	0.98289	0.98306	0.99302	0.98776
18117.5	0.98267	0.98296	0.99238	0.98983
18118.6	0.98263	0.98285	0.99184	0.99213
18119.4	0.98287	0.98303	0.991	0.99439
18120.6	0.98316	0.98329	0.98848	0.99633
18121.5	0.98357	0.98408	0.98779	0.9982
18122.8	0.98432	0.98444	0.98725	1.0007
18123.8	0.98517	0.98521	0.98573	1.0017
18124.9	0.98635	0.98626	0.98458	1.00423
18125.8	0.98727	0.98737	0.98339	1.0056
18126.8	0.98865	0.98841	0.98212	1.00705
18127.9	0.98993	0.98957	0.98133	1.007
18128.7	0.99116	0.99058	0.9803	1.00922
18129.9	0.99252	0.99235	0.9791	1.01054
18130.8	0.99366	0.99345	0.9785	1.01117
18131.9	0.99537	0.99528	0.97764	1.01231
18132.7	0.99638	0.99647	0.9775	1.01286
18133.9	0.9979	0.99788	0.97782	1.01393
18134.8	0.99914	0.99921	0.97839	1.01404
18135.9	1.00045	1.00064	0.97886	1.01484
18136.9	1.0019	1.00219	0.98011	1.01517
18138.2	1.00356	1.00371	0.98148	1.01526
18139	1.00489	1.00472	0.98241	1.01504
18140.1	1.00585	1.00618	0.9852	1.01366
18141.1	1.00739	1.00757	0.98764	1.01293
18142	1.00875	1.00886	0.98945	1.012
18143.3	1.01062	1.01095	0.99348	1.0094
18144	1.01157	1.01166	0.99504	1.00821
18145.1	1.01308	1.01344	0.99825	1.00455
18146.1	1.01441	1.01492	1.00085	1.00296
18147.8	1.01726	1.01728	1.0048	0.99987
18150.2	1.01936	1.01971	1.00989	0.99465
18152.2	1.02061	1.02153	1.01776	0.98618
18154.2	1.0218	1.02286	1.0242	0.98127
18157.3	1.02255	1.02328	1.0284	0.97804
18158.3	1.0214	1.022	1.03044	0.97624
18160	1.02007	1.0212	1.03145	0.97403
18162.1	1.01834	1.01914	1.03071	0.97517
18165.3	1.01646	1.01518	1.02767	0.97579
18166.3	1.0136	1.01379	1.02624	0.97722
18168.4	1.01048	1.0107	1.02233	0.97842
18170.3	1.00688	1.00764	1.01896	0.98132
18172.1	1.00367	1.00678	1.01755	0.98463
18173.9	1.00031	1.00145	1.01089	0.98691
18176	0.99749	0.99536	1.0036	0.99034
18178.1	0.99505	0.99605	0.99977	0.99709
18180.1	0.99333	0.99355	0.99655	1.00017
18183	0.99236	0.99137	0.99276	1.00484
18183.9	0.99072	0.99112	0.99213	1.00708
18186	0.99031	0.9904	0.99052	1.00849
18187.4	0.99024	0.99	0.98946	1.00911
18189.5	0.99045	0.99043	0.98823	1.0115
18191.3	0.99086	0.99066	0.98745	1.01065
18193.2	0.99165	0.99148	0.98705	1.01062
18195.3	0.99257	0.99233	0.98728	1.00565
18197.4	0.99301	0.9938	0.98819	1.00379
18199.2	0.99397	0.99461	0.98921	1.00037
18201.3	0.99468	0.99539	0.99085	0.99725
18204	0.99586	0.99614	0.99321	0.99336
18205	0.99588	0.99631	0.99425	0.99199
18206.9	0.99659	0.99691	0.99607	0.99062
18209	0.99689	0.99748	0.99732	0.98831
18211.1	0.9968	0.99813	1.00012	0.98592
18213.2	0.99684	0.99665	1.00134	0.98425
18215	0.99671	0.99668	1.00263	0.98244
18217	0.99627	0.99659	1.00255	0.97979
18219.1	0.99577	0.99587	1.00189	0.97908
18222.1	0.99595	0.99548	0.99915	0.97718
18223.1	0.99539	0.99552	0.9984	0.97721
18226	0.99559	0.99595	0.99639	0.97839
18227	0.99569	0.99561	0.99482	0.97971
18229.3	0.99607	0.99577	0.99284	0.98207
18231	0.99622	0.99605	0.99212	0.98526
18234.3	0.99708	0.99725	0.99241	0.99036
18235.3	0.99683	0.99717	0.99247	0.99222
18237.4	0.99659	0.99697	0.99209	0.99465
18240.6	0.99748	0.99762	0.99296	1.00261
18241.4	0.99761	0.99779	0.99316	1.00423
18243.4	0.9981	0.99843	0.99394	1.00796
18246.5	0.9992	0.99925	0.99538	1.01207
18247.3	0.99958	0.9997	0.99578	1.01291
18250.4	1.00074	1.00177	0.99759	1.01472
18252.6	1.00192	1.00302	0.99893	1.01452
18253.4	1.00298	1.00335	0.99951	1.01412
18256.5	1.00435	1.00482	1.00132	1.01174
18258.8	1.00503	1.00582	1.00283	1.00983
18260.6	1.00575	1.00638	1.00339	1.00457
18261.7	1.00625	1.00672	1.00355	1.00382
18264.8	1.00707	1.00745	1.00429	1.00203
18265.8	1.00677	1.00756	1.00462	1.00081
18269	1.00742	1.00765	1.00618	0.99763
18270	1.00662	1.00673	1.00671	0.99758
18272	1.00601	1.00625	1.00722	0.9954
18274.1	1.00528	1.00561	1.00777	0.99361
18276	1.00417	1.00443	1.00876	0.99386
18277.8	1.00319	1.00325	1.00902	0.99333
18280	1.00198	1.00208	1.00894	0.9925
18282.1	1.00098	1.00218	1.00877	0.99195
18284.4	0.99994	0.99952	1.00853	0.99131
18286.5	0.99875	0.99864	1.00821	0.98963
18288.3	0.99789	0.99784	1.00684	0.98852
18290.2	0.99672	0.99746	1.00569	0.98845
18292.3	0.99568	0.99699	1.00465	0.98851
18294.1	0.99479	0.99481	1.00375	0.98752
18297.6	0.99499	0.99392	1.00255	0.98978
18299.7	0.99461	0.9936	1.00023	0.99033
18302.8	0.99427	0.99371	0.99818	0.99238
18305.7	0.99481	0.99436	0.99547	0.99356
18308.3	0.9955	0.99476	0.99325	0.99585
18311.6	0.99677	0.99595	0.99125	0.9979
18314.9	0.99776	0.99738	0.99023	0.99946
18317.7	0.99919	0.99849	0.99051	1.00124
18320.3	1.00035	0.99961	0.9918	1.00434
18323.4	1.0012	1.0008	0.99407	1.00554
18326.2	1.00209	1.00162	0.99595	1.00726
18329.3	1.00226	1.00232	0.99838	1.00767
18332.1	1.0029	1.00229	1.00019	1.00654
18335.2	1.00282	1.00228	1.0012	1.00443
18338	1.00233	1.00175	1.00192	1.00409
18340.9	1.00169	1.00153	1.00225	1.00161
18343.6	1.00066	1.00101	1.00167	1.00032
18346.5	1.00029	1.00003	1.00091	0.9985
18349.5	0.99943	0.99927	0.99969	0.99733
18352.3	0.99843	0.99894	0.99934	0.99629
18355.4	0.99766	0.9977	0.99965	0.99506
18358.8	0.99698	0.99682	1.00025	0.99363
18361.3	0.99629	0.99619	1.00079	0.99399
18364.6	0.9957	0.9955	1.00056	0.99204
18367	0.99555	0.99521	0.99986	0.99298
18370.3	0.99558	0.9953	0.99916	0.99337
18373.3	0.99566	0.99573	0.99884	0.99376
18376.3	0.99615	0.99578	0.99755	0.99383
18379.6	0.99645	0.99609	0.99698	0.9966
18382.7	0.99695	0.99684	0.99678	0.99773
18385.5	0.99757	0.99758	0.99665	0.99892
18388.9	0.99897	0.99875	0.9967	1.00107
18391.6	0.99991	0.99944	0.99633	1.00191
18394.4	1.00043	1.00043	0.996	1.00338
18397.4	1.00126	1.00117	0.99607	1.00313
18400.5	1.00169	1.0018	0.99604	1.00468
18404.1	1.00236	1.00241	0.99714	1.00557
18406.9	1.0027	1.00256	0.99826	1.00558
18409.9	1.00258	1.00263	0.99981	1.00481
18412.9	1.00266	1.00271	1.0011	1.00641
18416	1.00217	1.00249	1.00205	1.00668
18419.3	1.00188	1.00183	1.00325	1.0062
18422.6	1.00152	1.00082	1.00397	1.0048
18425.5	1.00044	1.00031	1.00446	1.00376
18428.6	0.99984	0.99968	1.00483	1.00351
18431.6	0.99883	0.99915	1.00499	1.00201
18434.7	0.9986	0.99829	1.00469	1.00064
18437.5	0.99829	0.99749	1.00364	1.00062
18440.7	0.99773	0.99729	1.00254	1.00001
18443.8	0.99785	0.99696	1.00071	0.99984
18446.7	0.99755	0.99713	1.00057	0.99954
18449.8	0.99798	0.99747	0.99975	0.99923
18452.5	0.99812	0.99768	0.99938	0.99865
18455.5	0.99876	0.99835	0.99919	0.99954
18458.5	0.99925	0.99859	0.99881	0.99966
18461.8	0.99969	0.99919	0.99855	0.99989
18464.4	1.00013	0.99983	0.99809	0.99917
18467.8	1.0009	1.00055	0.9976	1.0015
18470.4	1.00147	1.00107	0.99714	1.00156
18473.6	1.00191	1.00195	0.99691	1.00308
18476.4	1.00242	1.00242	0.99688	1.0028
18479.4	1.00283	1.00255	0.99702	1.00402
18482.1	1.0029	1.00231	0.99746	1.005
18484.7	1.00296	1.00243	0.99816	1.00504
18487.7	1.00267	1.00279	0.9996	1.00522
18490.6	1.00251	1.00263	1.00044	1.00455
18493.7	1.00226	1.0024	1.00173	1.00519
18496.9	1.00239	1.00211	1.00282	1.0052
18499.4	1.00159	1.00153	1.00354	1.00528
18502.4	1.00159	1.00108	1.00423	1.0054
18505.6	1.00094	1.00064	1.0047	1.00603
18508.4	1.00038	1.00024	1.00542	1.00653
18511.3	1.00012	0.9999	1.00524	1.0059
18514.3	0.99971	0.99943	1.00484	1.0051
18517.3	0.99944	0.99956	1.00422	1.00569
18520.1	0.9992	0.99923	1.00324	1.00497
18523.5	0.99935	0.99891	1.00231	1.00351
18526.5	0.99909	0.99857	1.0015	1.00378
18529.3	0.99902	0.99858	1.00128	1.00381
18532.4	0.99894	0.99875	1.00077	1.00269
18535.5	0.99921	0.99878	1.00068	1.00194
18538.7	0.99925	0.99907	1.00034	1.00169
18541.4	0.99954	0.99908	0.99983	1.0006
18544.4	1.00023	0.99943	0.99919	1.00122
18547.8	1.0002	0.99965	0.99897	1.00139
18551.1	1.00075	1.00011	0.99946	1.00135
18554	1.00106	1.00086	0.99928	1.00163
18557	1.00146	1.00083	0.99915	1.00212
18559.9	1.00157	1.00155	0.99942	1.0023
18562.9	1.0018	1.00162	0.9996	1.00247
18566.2	1.00215	1.00192	1.00009	1.0035
18569.3	1.0025	1.00183	1.00048	1.00407
18572.3	1.00246	1.00174	1.00109	1.00323
18575	1.00256	1.00205	1.00173	1.00391
18578.5	1.00249	1.00192	1.00221	1.00424
18581.2	1.00223	1.00186	1.00267	1.00451
18584.9	1.00209	1.00196	1.00294	1.00396
18587.4	1.00184	1.00195	1.00284	1.00468
18590.5	1.00188	1.00169	1.00229	1.00267
18593.7	1.00123	1.00202	1.00221	1.00233
18596.7	1.00136	1.00193	1.00221	1.00342
18600.1	1.00081	1.00167	1.00217	1.0038
18603.5	1.0004	1.00125	1.00241	1.00404
18607.5	1.00004	1.0007	1.00203	1.00385
18611.9	0.99988	1.00025	1.00203	1.00305
18615.8	0.99974	1.00009	1.00173	1.00397
18619.7	0.99931	0.99991	1.00157	1.00275
18623.7	0.99959	0.99954	1.00149	1.00209
18627.5	0.99968	0.99985	1.00073	1.0027
18631.5	0.99973	1.00021	1.00039	1.00231
18635.3	0.99965	1.00009	0.99935	1.00142
18639	0.99992	0.99986	0.99853	1.00143
18642.9	1.00035	1.00008	0.99858	1.00146
18646.8	1.00034	1.00057	0.99853	1.00098
18650.3	1.00072	1.00089	0.99882	1.00133
18654.6	1.00115	1.00123	0.99941	1.00123
18662.6	1.00111	1.0014	0.99978	1.00107
18666.3	1.00112	1.00107	0.99994	1.00136
18670.4	1.00067	1.00167	1.00008	1.00126
18674.8	1.00089	1.00126	1.00023	1.00048
18678.9	1.00076	1.00128	1.00024	1.00132
18682.8	1.00047	1.00048	1.00085	1.00091
18686.7	1.00046	1.00062	1.00078	1.00066
18691	1.00019	1.00041	1.00141	1.00129
18694.7	0.99984	0.99978	1.00082	1.00128
18698.5	0.99909	1.00007	1.00085	1.00115
18702.7	0.99927	0.9995	1.00062	1.00102
18707	0.99936	0.99966	1.00036	1.00134
18711.1	0.99921	0.99902	1.00023	1.00108
18715.4	0.99911	0.99912	1.00024	1.00019
18719.5	0.99939	0.999	1.0001	1.00079
18723.7	0.99947	0.99858	0.99953	1.00002
18727.5	0.9992	0.99892	0.99967	0.99927
18731.6	0.99936	0.99918	0.99931	0.99975
18735.7	0.9995	0.99951	0.99903	0.99951
18739.8	1.00005	0.99967	0.99873	0.99813
18743.6	0.99992	0.99963	0.99872	0.99892
18748	1.00039	0.99989	0.99911	0.99902
18752	1.00037	0.99948	0.99893	0.99784
18755.9	1.00004	1.00007	0.99882	0.99743
18759.9	1.00016	1.00004	0.99929	0.99817
18768	0.9999	1.00038	0.99897	0.99753
18771.7	1.00034	1.00049	0.99884	0.99748
18775.7	1.0005	1.00018	0.99893	0.99728
18779.5	1.00011	1.00009	0.99914	0.99654
18783.4	0.9999	0.99988	0.99943	0.99697
18787.2	0.99965	1.00005	0.9996	0.9969
18790.7	0.99939	0.99939	0.99961	0.99684
18795	0.99948	0.99947	0.99986	0.99619
18800	0.99934	0.99939	0.99978	0.99618
18805.1	0.99921	0.99952	0.99971	0.99696
18810.1	0.99899	0.99932	0.99965	0.99601
18815.3	0.99898	0.99908	0.99954	0.99532
18819.1	0.9988	0.99918	0.99948	0.99592
18825.2	0.99876	0.99874	0.99883	0.99526
18830.2	0.99883	0.99867	0.99844	0.99547
18835.5	0.9987	0.99849	0.99788	0.99485
18840.2	0.99851	0.99885	0.99716	0.99419
18845.6	0.99847	0.99895	0.99712	0.99414

## Sheet: Fig. 2b
	MOF-808	MOF-808-Al	zro2	zr foil
0	0.34099	0.28471	0.37168	0.00981
0.03068	0.36188	0.3252	0.41679	0.02697
0.06136	0.41103	0.41206	0.51465	0.04912
0.09204	0.46325	0.4971	0.60973	0.06778
0.12272	0.4992	0.55334	0.66917	0.08092
0.1534	0.50878	0.56831	0.67831	0.08731
0.18408	0.49035	0.53941	0.63601	0.08633
0.21476	0.45068	0.47348	0.55487	0.07803
0.24544	0.40577	0.38985	0.46565	0.06315
0.27612	0.37961	0.32742	0.42111	0.04321
0.3068	0.39186	0.33559	0.46241	0.02175
0.33748	0.43891	0.41338	0.5632	0.01824
0.36816	0.49813	0.51234	0.66884	0.03962
0.39884	0.54693	0.59402	0.74159	0.06202
0.42951	0.57091	0.63734	0.76217	0.08039
0.46019	0.56485	0.63317	0.72654	0.09256
0.49087	0.53336	0.58324	0.6476	0.09721
0.52155	0.49261	0.50295	0.56227	0.09367
0.55223	0.4702	0.42925	0.53556	0.082
0.58291	0.49278	0.42129	0.61453	0.06311
0.61359	0.56199	0.50559	0.76725	0.03932
0.64427	0.65367	0.63936	0.93151	0.0212
0.67495	0.73919	0.77077	1.0615	0.03832
0.70563	0.79699	0.8657	1.1298	0.07005
0.73631	0.81493	0.90406	1.12488	0.10261
0.76699	0.79134	0.87765	1.05289	0.13289
0.79767	0.73769	0.79233	0.94394	0.15945
0.82835	0.68244	0.67592	0.86089	0.18176
0.85903	0.66918	0.59425	0.8841	0.20012
0.88971	0.73086	0.6381	1.03686	0.21568
0.92039	0.85701	0.8167	1.25931	0.23028
0.95107	1.00685	1.05391	1.47559	0.24625
0.98175	1.13959	1.28133	1.62827	0.26613
1.01243	1.22541	1.45358	1.6793	0.29238
1.04311	1.24791	1.54103	1.60953	0.32718
1.07379	1.20845	1.5288	1.42418	0.37232
1.10447	1.13651	1.42223	1.17296	0.42903
1.13515	1.10493	1.26214	1.0064	0.49783
1.16583	1.21698	1.15552	1.16769	0.57824
1.1965	1.52244	1.26738	1.66672	0.66858
1.22718	1.98143	1.65694	2.3291	0.76592
1.25786	2.5279	2.23141	3.03821	0.86613
1.28854	3.10601	2.88855	3.72726	0.96419
1.31922	3.67193	3.55674	4.35395	1.05447
1.3499	4.19141	4.18409	4.89378	1.13131
1.38058	4.63902	4.73179	5.33898	1.18947
1.41126	4.99866	5.17272	5.6975	1.22475
1.44194	5.26391	5.49194	5.98986	1.23455
1.47262	5.43787	5.68727	6.24282	1.21841
1.5033	5.53197	5.76913	6.48046	1.17835
1.53398	5.56355	5.7592	6.71502	1.11919
1.56466	5.55234	5.68732	6.94123	1.04838
1.59534	5.51631	5.58646	7.13667	0.97535
1.62602	5.46792	5.48612	7.2676	0.90972
1.6567	5.41182	5.40558	7.2976	0.85836
1.68738	5.34515	5.34943	7.19599	0.82215
1.71806	5.25996	5.3078	6.94441	0.79462
1.74874	5.14706	5.26097	6.5408	0.76392
1.77942	4.99961	5.18633	6.0013	0.71682
1.8101	4.81553	5.06457	5.36024	0.64206
1.84078	4.59809	4.88355	4.66871	0.53239
1.87146	4.35469	4.63961	3.99146	0.38528
1.90214	4.09438	4.33682	3.39987	0.20366
1.93282	3.82461	3.98498	2.95537	0.04207
1.9635	3.5485	3.59703	2.68014	0.24955
1.99418	3.2636	3.18648	2.53525	0.48812
2.02485	2.96281	2.7656	2.43956	0.72064
2.05553	2.63722	2.34464	2.31466	0.93152
2.08621	2.27987	1.93277	2.11258	1.10673
2.11689	1.88912	1.54068	1.81984	1.23479
2.14757	1.4712	1.18576	1.45283	1.30859
2.17825	1.04266	0.90091	1.05678	1.32758
2.20893	0.63888	0.74054	0.72339	1.30101
2.23961	0.36972	0.73935	0.61971	1.2525
2.27029	0.45509	0.84245	0.77471	1.2245
2.30097	0.7004	0.9619	0.98403	1.27306
2.33165	0.90999	1.04239	1.12515	1.44071
2.36233	1.03658	1.05735	1.15677	1.73033
2.39301	1.06698	0.99722	1.07245	2.11624
2.42369	1.0021	0.86439	0.88761	2.56936
2.45437	0.85335	0.67173	0.638	3.0685
2.48505	0.64142	0.44449	0.39463	3.60157
2.51573	0.39722	0.24327	0.3219	4.16403
2.54641	0.18533	0.25157	0.45911	4.75657
2.57709	0.21912	0.42614	0.59428	5.38239
2.60777	0.38487	0.58631	0.63227	6.04404
2.63845	0.50488	0.68677	0.56164	6.74042
2.66913	0.55134	0.72345	0.50037	7.46444
2.69981	0.53945	0.72914	0.76027	8.20192
2.73049	0.5472	0.78826	1.363	8.93173
2.76117	0.70662	0.99851	2.17297	9.62707
2.79184	1.05584	1.37857	3.11613	10.2575
2.82252	1.53876	1.88377	4.13493	10.7912
2.8532	2.10088	2.46344	5.17288	11.1977
2.88388	2.69973	3.07394	6.17363	11.4502
2.91456	3.29885	3.67732	7.08339	11.5273
2.94524	3.8663	4.24078	7.8539	11.4149
2.97592	4.37521	4.73726	8.44523	11.1074
3.0066	4.80488	5.14639	8.82794	10.6078
3.03728	5.14146	5.45501	8.98452	9.92834
3.06796	5.37805	5.65721	8.91001	9.08939
3.09864	5.51408	5.7536	8.61179	8.11887
3.12932	5.55406	5.74996	8.10879	7.05076
3.16	5.50588	5.65556	7.43019	5.92347
3.19068	5.379	5.48121	6.61405	4.77838
3.22136	5.18283	5.23774	5.70611	3.65882
3.25204	4.92576	4.93489	4.75964	2.61116
3.28272	4.61491	4.58107	3.83763	1.69407
3.3134	4.2567	4.18382	3.01925	1.02294
3.34408	3.85802	3.75095	2.40858	0.85073
3.37476	3.42756	3.29175	2.1143	1.12363
3.40544	2.97713	2.81826	2.14729	1.45061
3.43612	2.52258	2.34611	2.37148	1.68412
3.4668	2.08438	1.89514	2.63265	1.79432
3.49748	1.68774	1.48984	2.83892	1.78357
3.52816	1.36141	1.15919	2.94919	1.66674
3.55884	1.1315	0.93176	2.95141	1.46513
3.58952	1.00497	0.81667	2.85018	1.20356
3.62019	0.95431	0.78134	2.66043	0.90881
3.65087	0.9307	0.76924	2.40356	0.60977
3.68155	0.89291	0.7373	2.10474	0.34593
3.71223	0.81931	0.66633	1.79074	0.22178
3.74291	0.70544	0.55468	1.48792	0.32227
3.77359	0.55906	0.4115	1.22012	0.46199
3.80427	0.39809	0.2533	1.00551	0.56129
3.83495	0.25663	0.11201	0.85183	0.6067
3.86563	0.20599	0.11608	0.75209	0.60044
3.89631	0.26952	0.21814	0.68732	0.55383
3.92699	0.35488	0.2955	0.63726	0.48863
3.95767	0.41201	0.33052	0.58953	0.44113
3.98835	0.42633	0.32165	0.54184	0.45442
4.01903	0.3962	0.27643	0.49957	0.5407
4.04971	0.32786	0.21574	0.47204	0.67212
4.08039	0.2358	0.18691	0.46821	0.81659
4.11107	0.15334	0.23472	0.49285	0.95244
4.14175	0.15468	0.32582	0.54574	1.06633
4.17243	0.23461	0.41517	0.62374	1.15031
4.20311	0.31891	0.4785	0.72255	1.20043
4.23379	0.37683	0.50236	0.83669	1.21594
4.26447	0.3957	0.48015	0.95896	1.19878
4.29515	0.37013	0.41176	1.08058	1.15319
4.32583	0.3	0.30593	1.19191	1.08524
4.35651	0.18981	0.19569	1.28364	1.00243
4.38719	0.0514	0.19818	1.34805	0.91308
4.41786	0.12273	0.34633	1.38008	0.82569
4.44854	0.29534	0.53162	1.3782	0.7479
4.47922	0.46512	0.7113	1.34492	0.68512
4.5099	0.61861	0.86579	1.28691	0.6392
4.54058	0.74477	0.9822	1.21448	0.60787
4.57126	0.83518	1.05207	1.14024	0.58599
4.60194	0.88453	1.07123	1.07649	0.56771
4.63262	0.89093	1.0397	1.03146	0.54869
4.6633	0.85591	0.96146	1.00597	0.52726
4.69398	0.78409	0.84389	0.99316	0.50481
4.72466	0.68262	0.69705	0.98176	0.48559
4.75534	0.5605	0.53276	0.96075	0.47571
4.78602	0.4277	0.36375	0.92288	0.48121
4.8167	0.29438	0.20355	0.86662	0.50556
4.84738	0.17046	0.07615	0.7972	0.54832
4.87806	0.06836	0.09577	0.72734	0.60612
4.90874	0.05061	0.1765	0.67678	0.67485
4.93942	0.10284	0.23169	0.66676	0.75114
4.9701	0.13775	0.25588	0.70741	0.83295
5.00078	0.14962	0.25197	0.79021	0.9193
5.03146	0.14122	0.22705	0.89615	1.00974
5.06214	0.11813	0.19263	1.007	1.10367
5.09282	0.08898	0.16587	1.10972	1.19976
5.1235	0.06812	0.16483	1.19645	1.29556
5.15418	0.07173	0.19034	1.26354	1.38739
5.18486	0.09247	0.226	1.31061	1.47054
5.21553	0.11287	0.25711	1.33965	1.5396
5.24621	0.1243	0.27557	1.35421	1.58895
5.27689	0.12352	0.27802	1.35848	1.61333
5.30757	0.11002	0.26444	1.3564	1.60832
5.33825	0.08511	0.23749	1.35093	1.5708
5.36893	0.05165	0.20249	1.34352	1.49935
5.39961	0.01787	0.16797	1.334	1.39447
5.43029	0.0371	0.14604	1.32087	1.25879
5.46097	0.07655	0.14695	1.30179	1.09705
5.49165	0.1126	0.1677	1.27421	0.91609
5.52233	0.14152	0.1961	1.23592	0.72488
5.55301	0.16125	0.22243	1.18539	0.53486
5.58369	0.17078	0.24169	1.12206	0.36218
5.61437	0.17011	0.25209	1.04637	0.23643
5.64505	0.16018	0.25393	0.95975	0.20607
5.67573	0.14275	0.2489	0.86456	0.25513
5.70641	0.12035	0.23955	0.764	0.31084
5.73709	0.09615	0.22862	0.66205	0.33974
5.76777	0.0741	0.21836	0.56347	0.33298
5.79845	0.05881	0.20984	0.47394	0.29334
5.82913	0.05339	0.20263	0.39995	0.2385
5.85981	0.05509	0.19516	0.34809	0.21894
5.89049	0.0577	0.18538	0.32223	0.29273
5.92117	0.05699	0.17151	0.32008	0.43705
5.95185	0.05148	0.1524	0.33363	0.61035
5.98253	0.04199	0.12775	0.35399	0.78916
6.0132	0.03269	0.09809	0.37492	0.95806
6.04388	0.03365	0.06497	0.39332	1.10513
6.07456	0.04904	0.03332	0.40843	1.22085
6.10524	0.07125	0.03081	0.42096	1.29813
6.13592	0.0949	0.06267	0.4323	1.33244
6.1666	0.11725	0.09872	0.44388	1.32198
6.19728	0.13657	0.13299	0.45654	1.26768
6.22796	0.15168	0.16361	0.47019	1.17309
6.25864	0.16183	0.18956	0.48369	1.04413
6.28932	0.16669	0.21019	0.49502	0.8888
6.32	0.16627	0.22523	0.5016	0.71694
6.35068	0.16093	0.23463	0.50071	0.54041
6.38136	0.15134	0.23855	0.48983	0.37527
6.41204	0.13846	0.23731	0.46692	0.25071
6.44272	0.12348	0.23133	0.43065	0.21973
6.4734	0.10789	0.22111	0.38055	0.28098
6.50408	0.09342	0.20721	0.31714	0.36537
6.53476	0.08191	0.19022	0.24199	0.43846
6.56544	0.07488	0.17079	0.15809	0.49068
6.59612	0.07266	0.14961	0.07358	0.52108
6.6268	0.07398	0.12741	0.05991	0.53252
6.65748	0.07675	0.10499	0.14433	0.5299
6.68816	0.07914	0.08323	0.23635	0.51886
6.71884	0.07999	0.06313	0.32451	0.50457
6.74952	0.07884	0.04609	0.40583	0.49046
6.7802	0.07583	0.03427	0.47934	0.47744
6.81087	0.07157	0.03035	0.54547	0.46394
6.84155	0.06704	0.03389	0.60585	0.44686
6.87223	0.06343	0.04103	0.66285	0.42279
6.90291	0.06177	0.0493	0.71882	0.38912
6.93359	0.06254	0.05822	0.77541	0.34452
6.96427	0.06543	0.06817	0.83287	0.28917
6.99495	0.06962	0.07966	0.88989	0.22458
7.02563	0.07418	0.09298	0.94376	0.15333
7.05631	0.07839	0.10802	0.991	0.07871
7.08699	0.08177	0.12425	1.02794	0.00495
7.11767	0.08399	0.1409	1.05139	0.06655
7.14835	0.08488	0.15701	1.05911	0.13031
7.17903	0.08426	0.1716	1.05018	0.18461
7.20971	0.08199	0.18369	1.02513	0.22768
7.24039	0.07793	0.19239	0.98595	0.25868
7.27107	0.07203	0.19697	0.93598	0.27768
7.30175	0.06437	0.19689	0.87956	0.28566
7.33243	0.05527	0.19187	0.8215	0.28435
7.36311	0.04543	0.18187	0.7664	0.27609
7.39379	0.03616	0.16717	0.71779	0.26363
7.42447	0.02986	0.14834	0.6773	0.24983
7.45515	0.0293	0.12624	0.64427	0.23737
7.48583	0.03428	0.10211	0.61606	0.22828
7.51651	0.04174	0.07768	0.58891	0.22367
7.54719	0.04915	0.05592	0.55903	0.22355
7.57787	0.0552	0.04275	0.5234	0.22711
7.60854	0.05928	0.04517	0.48016	0.23321
7.63922	0.06123	0.05921	0.42868	0.2407
7.6699	0.06119	0.07677	0.36941	0.24876
7.70058	0.05949	0.09426	0.30363	0.25685
7.73126	0.05657	0.11061	0.23321	0.26478
7.76194	0.05293	0.12565	0.16044	0.27261
7.79262	0.04902	0.13949	0.08828	0.28066
7.8233	0.04529	0.15216	0.02812	0.28937
7.85398	0.04221	0.16348	0.06147	0.29928
7.88466	0.04033	0.17301	0.12191	0.31087
7.91534	0.04023	0.18008	0.17774	0.32449
7.94602	0.04224	0.184	0.2266	0.34022
7.9767	0.04621	0.18415	0.26791	0.35797
8.00738	0.05145	0.1802	0.30175	0.37749
8.03806	0.05699	0.17228	0.32886	0.3985
8.06874	0.06188	0.16114	0.35046	0.42078
8.09942	0.06523	0.14823	0.36813	0.44421
8.1301	0.06636	0.13587	0.38347	0.4687
8.16078	0.06484	0.12697	0.39777	0.49408
8.19146	0.06051	0.12422	0.41153	0.51998
8.22214	0.05355	0.12852	0.42429	0.54566
8.25282	0.04462	0.13837	0.43464	0.56997
8.2835	0.03519	0.1509	0.44043	0.59141
8.31418	0.02836	0.16329	0.43922	0.60822
8.34486	0.0288	0.17349	0.42871	0.61858
8.37554	0.03695	0.1803	0.40709	0.62078
8.40621	0.04864	0.18327	0.37337	0.6135
8.43689	0.06084	0.18259	0.32749	0.59592
8.46757	0.07201	0.17895	0.27046	0.56791
8.49825	0.08134	0.17331	0.20441	0.53012
8.52893	0.08837	0.16676	0.13292	0.48406
8.55961	0.09285	0.16025	0.06422	0.43213
8.59029	0.09466	0.15439	0.05011	0.37771
8.62097	0.09379	0.1494	0.10897	0.32518
8.65165	0.09029	0.14518	0.17078	0.27984
8.68233	0.08426	0.14148	0.2235	0.24718
8.71301	0.07588	0.13815	0.2636	0.23067
8.74369	0.06546	0.13528	0.28946	0.22897
8.77437	0.05352	0.13314	0.30087	0.2362
8.80505	0.04098	0.13208	0.29901	0.24541
8.83573	0.02977	0.13217	0.28645	0.25133
8.86641	0.02403	0.13307	0.26716	0.25103
8.89709	0.02744	0.134	0.2463	0.24353
8.92777	0.03621	0.13388	0.22956	0.22945
8.95845	0.04542	0.13161	0.22148	0.21071
8.98913	0.05268	0.1263	0.22322	0.19036
9.01981	0.05679	0.1175	0.23194	0.17239
9.05049	0.05718	0.10539	0.24273	0.16092
9.08117	0.05381	0.09097	0.25094	0.1585
9.11185	0.04725	0.07651	0.25342	0.16449
9.14253	0.03928	0.06613	0.24861	0.17554
9.17321	0.03394	0.06489	0.23635	0.1877
9.20388	0.03695	0.07402	0.21769	0.19788
9.23456	0.04877	0.08928	0.1946	0.20421
9.26524	0.06486	0.10581	0.16988	0.20592
9.29592	0.08157	0.1203	0.14699	0.20304
9.3266	0.09666	0.13073	0.1297	0.19625
9.35728	0.10858	0.13594	0.12088	0.18662
9.38796	0.11625	0.1354	0.1206	0.17545
9.41864	0.11896	0.12918	0.12575	0.16403
9.44932	0.11644	0.11792	0.13216	0.15345
9.48	0.10885	0.1029	0.13634	0.14436
9.51068	0.09687	0.08623	0.13601	0.13693
9.54136	0.08185	0.07131	0.12995	0.13086
9.57204	0.06621	0.06303	0.11797	0.12564
9.60272	0.05434	0.06521	0.1014	0.12071
9.6334	0.05234	0.07601	0.08477	0.11572
9.66408	0.06185	0.09032	0.0791	0.11058
9.69476	0.07763	0.10419	0.0966	0.10545
9.72544	0.09459	0.11541	0.13488	0.1007
9.75612	0.10986	0.12283	0.185	0.09684
9.7868	0.12189	0.12601	0.24106	0.09438
9.81748	0.12986	0.12498	0.29926	0.09385
9.84816	0.13342	0.12013	0.35669	0.09567
9.87884	0.13253	0.11213	0.41078	0.10014
9.90952	0.12744	0.10182	0.4593	0.10738
9.9402	0.11854	0.09017	0.50028	0.11739
9.97088	0.10634	0.0782	0.53213	0.12999

## Sheet: Fig. 2c
		ZrO2				MOF-808-Al				MOF-808				difference
-14.7	0	0.00356		-14.7	0	0.000287474		-14.7	0	0.00136		-14.7	0	-0.00107
-14.7	0.02041	0.01743		-14.7	0.02041	0.00146		-14.7	0.02041	0.00662		-14.7	0.02041	-0.00517
-14.7	0.04082	0.0268		-14.7	0.04082	0.00259		-14.7	0.04082	0.01022		-14.7	0.04082	-0.00764
-14.7	0.06122	0.03079		-14.7	0.06122	0.00379		-14.7	0.06122	0.01204		-14.7	0.06122	-0.00826
-14.7	0.08163	0.02806		-14.7	0.08163	0.00462		-14.7	0.08163	0.01141		-14.7	0.08163	-0.00678
-14.7	0.10204	0.02235		-14.7	0.10204	0.00482		-14.7	0.10204	0.00924		-14.7	0.10204	-0.00443
-14.7	0.12245	0.01897		-14.7	0.12245	0.00449		-14.7	0.12245	0.00739		-14.7	0.12245	-0.00291
-14.7	0.14286	0.01747		-14.7	0.14286	0.004		-14.7	0.14286	0.00649		-14.7	0.14286	-0.00249
-14.7	0.16326	0.01422		-14.7	0.16326	0.00347		-14.7	0.16326	0.00538		-14.7	0.16326	-0.00191
-14.7	0.18367	0.00899		-14.7	0.18367	0.00272		-14.7	0.18367	0.00349		-14.7	0.18367	-0.000768854
-14.7	0.20408	0.00414		-14.7	0.20408	0.00173		-14.7	0.20408	0.00132		-14.7	0.20408	0.000411673
-14.7	0.22449	0.00286		-14.7	0.22449	0.000770777		-14.7	0.22449	0.00047037		-14.7	0.22449	0.000300407
-14.7	0.2449	0.00358		-14.7	0.2449	0.000463776		-14.7	0.2449	0.00141		-14.7	0.2449	-0.000949383
-14.7	0.26531	0.0035		-14.7	0.26531	0.000748887		-14.7	0.26531	0.00168		-14.7	0.26531	-0.000928831
-14.7	0.28571	0.00289		-14.7	0.28571	0.000867709		-14.7	0.28571	0.00155		-14.7	0.28571	-0.000681643
-14.7	0.30612	0.00225		-14.7	0.30612	0.000835633		-14.7	0.30612	0.0013		-14.7	0.30612	-0.00046361
-14.7	0.32653	0.00173		-14.7	0.32653	0.000745436		-14.7	0.32653	0.00106		-14.7	0.32653	-0.000314626
-14.7	0.34694	0.00134		-14.7	0.34694	0.000650763		-14.7	0.34694	0.000866386		-14.7	0.34694	-0.000215623
-14.7	0.36735	0.00105		-14.7	0.36735	0.000573886		-14.7	0.36735	0.000722383		-14.7	0.36735	-0.000148498
-14.7	0.38776	0.000845205		-14.7	0.38776	0.000518574		-14.7	0.38776	0.000621361		-14.7	0.38776	-0.000102787
-14.7	0.40816	0.000706059		-14.7	0.40816	0.000476942		-14.7	0.40816	0.000549556		-14.7	0.40816	-7.2614e-05
-14.7	0.42857	0.000609806		-14.7	0.42857	0.000440138		-14.7	0.42857	0.000495794		-14.7	0.42857	-5.56557e-05
-14.7	0.44898	0.00054846		-14.7	0.44898	0.000404956		-14.7	0.44898	0.000454874		-14.7	0.44898	-4.99177e-05
-14.7	0.46939	0.000513518		-14.7	0.46939	0.000372011		-14.7	0.46939	0.00042377		-14.7	0.46939	-5.17593e-05
-14.7	0.4898	0.000491924		-14.7	0.4898	0.000341472		-14.7	0.4898	0.00039804		-14.7	0.4898	-5.65685e-05
-14.7	0.5102	0.000469387		-14.7	0.5102	0.000311403		-14.7	0.5102	0.000371615		-14.7	0.5102	-6.02116e-05
-14.7	0.53061	0.000435659		-14.7	0.53061	0.00027913		-14.7	0.53061	0.00033928		-14.7	0.53061	-6.015e-05
-14.7	0.55102	0.000387701		-14.7	0.55102	0.000243357		-14.7	0.55102	0.000299189		-14.7	0.55102	-5.58325e-05
-14.7	0.57143	0.000329212		-14.7	0.57143	0.000205046		-14.7	0.57143	0.000253349		-14.7	0.57143	-4.83026e-05
-14.7	0.59184	0.000267569		-14.7	0.59184	0.000166836		-14.7	0.59184	0.000206193		-14.7	0.59184	-3.93573e-05
-14.7	0.61225	0.000210195		-14.7	0.61225	0.000131738		-14.7	0.61225	0.000162441		-14.7	0.61225	-3.07033e-05
-14.7	0.63265	0.000161892		-14.7	0.63265	0.000101935		-14.7	0.63265	0.000125344		-14.7	0.63265	-2.34093e-05
-14.7	0.65306	0.000123887		-14.7	0.65306	7.8139e-05		-14.7	0.65306	9.59009e-05		-14.7	0.65306	-1.7762e-05
-14.7	0.67347	9.46438e-05		-14.7	0.67347	5.97098e-05		-14.7	0.67347	7.31987e-05		-14.7	0.67347	-1.34889e-05
-14.7	0.69388	7.17134e-05		-14.7	0.69388	4.53593e-05		-14.7	0.69388	5.55169e-05		-14.7	0.69388	-1.01576e-05
-14.7	0.71429	5.32284e-05		-14.7	0.71429	3.39229e-05		-14.7	0.71429	4.13891e-05		-14.7	0.71429	-7.46613e-06
-14.7	0.73469	3.8278e-05		-14.7	0.73469	2.4708e-05		-14.7	0.73469	2.99988e-05		-14.7	0.73469	-5.29077e-06
-14.7	0.7551	2.65238e-05		-14.7	0.7551	1.74036e-05		-14.7	0.7551	2.10004e-05		-14.7	0.7551	-3.59678e-06
-14.7	0.77551	1.77319e-05		-14.7	0.77551	1.18409e-05		-14.7	0.77551	1.41942e-05		-14.7	0.77551	-2.35323e-06
-14.7	0.79592	1.15347e-05		-14.7	0.79592	7.82436e-06		-14.7	0.79592	9.32365e-06		-14.7	0.79592	-1.49928e-06
-14.7	0.81633	7.41028e-06		-14.7	0.81633	5.0808e-06		-14.7	0.81633	6.02914e-06		-14.7	0.81633	-9.48339e-07
-14.7	0.83674	4.77609e-06		-14.7	0.83674	3.28951e-06		-14.7	0.83674	3.89662e-06		-14.7	0.83674	-6.07114e-07
-14.7	0.85714	3.10861e-06		-14.7	0.85714	2.14298e-06		-14.7	0.85714	2.5385e-06		-14.7	0.85714	-3.95517e-07
-14.7	0.87755	2.02696e-06		-14.7	0.87755	1.40034e-06		-14.7	0.87755	1.65901e-06		-14.7	0.87755	-2.58668e-07
-14.7	0.89796	1.30262e-06		-14.7	0.89796	9.05852e-07		-14.7	0.89796	1.07207e-06		-14.7	0.89796	-1.66217e-07
-14.7	0.91837	8.12903e-07		-14.7	0.91837	5.71667e-07		-14.7	0.91837	6.74874e-07		-14.7	0.91837	-1.03207e-07
-14.7	0.93878	4.8847e-07		-14.7	0.93878	3.4851e-07		-14.7	0.93878	4.09942e-07		-14.7	0.93878	-6.14315e-08
-14.7	0.95918	2.82379e-07		-14.7	0.95918	2.04647e-07		-14.7	0.95918	2.39726e-07		-14.7	0.95918	-3.50791e-08
-14.7	0.97959	1.5826e-07		-14.7	0.97959	1.16325e-07		-14.7	0.97959	1.35743e-07		-14.7	0.97959	-1.94182e-08
-14.7	1	8.75237e-08		-14.7	1	6.49105e-08		-14.7	1	7.55632e-08		-14.7	1	-1.06527e-08
-14.7	1.02041	4.89327e-08		-14.7	1.02041	3.6324e-08		-14.7	1.02041	4.22859e-08		-14.7	1.02041	-5.96191e-09
-14.7	1.04082	2.81049e-08		-14.7	1.04082	2.07539e-08		-14.7	1.04082	2.42133e-08		-14.7	1.04082	-3.45942e-09
-14.7	1.06122	1.64725e-08		-14.7	1.06122	1.21043e-08		-14.7	1.06122	1.41578e-08		-14.7	1.06122	-2.05351e-09
-14.7	1.08163	9.62444e-09		-14.7	1.08163	7.07435e-09		-14.7	1.08163	8.28444e-09		-14.7	1.08163	-1.21009e-09
-14.7	1.10204	5.47953e-09		-14.7	1.10204	4.05213e-09		-14.7	1.10204	4.74272e-09		-14.7	1.10204	-6.90588e-10
-14.7	1.12245	2.99772e-09		-14.7	1.12245	2.23966e-09		-14.7	1.12245	2.61639e-09		-14.7	1.12245	-3.76733e-10
-14.7	1.14286	1.56732e-09		-14.7	1.14286	1.18594e-09		-14.7	1.14286	1.38163e-09		-14.7	1.14286	-1.95686e-10
-14.7	1.16327	7.85021e-10		-14.7	1.16327	6.01989e-10		-14.7	1.16327	6.99172e-10		-14.7	1.16327	-9.71823e-11
-14.7	1.18367	3.81521e-10		-14.7	1.18367	2.95865e-10		-14.7	1.18367	3.42732e-10		-14.7	1.18367	-4.6867e-11
-14.7	1.20408	1.84921e-10		-14.7	1.20408	1.44067e-10		-14.7	1.20408	1.66732e-10		-14.7	1.20408	-2.26653e-11
-14.7	1.22449	9.26769e-11		-14.7	1.22449	7.1835e-11		-14.7	1.22449	8.32755e-11		-14.7	1.22449	-1.14406e-11
-14.7	1.2449	4.88138e-11		-14.7	1.2449	3.74503e-11		-14.7	1.2449	4.35531e-11		-14.7	1.2449	-6.10277e-12
-14.7	1.26531	2.64295e-11		-14.7	1.26531	2.0143e-11		-14.7	1.26531	2.34781e-11		-14.7	1.26531	-3.33508e-12
-14.7	1.28571	1.41795e-11		-14.7	1.28571	1.08108e-11		-14.7	1.28571	1.26035e-11		-14.7	1.28571	-1.79273e-12
-14.7	1.30612	7.34441e-12		-14.7	1.30612	5.63265e-12		-14.7	1.30612	6.55718e-12		-14.7	1.30612	-9.24525e-13
-14.7	1.32653	3.62652e-12		-14.7	1.32653	2.80724e-12		-14.7	1.32653	3.25982e-12		-14.7	1.32653	-4.52577e-13
-14.7	1.34694	1.70009e-12		-14.7	1.34694	1.33091e-12		-14.7	1.34694	1.54066e-12		-14.7	1.34694	-2.09746e-13
-14.7	1.36735	7.58536e-13		-14.7	1.36735	6.01002e-13		-14.7	1.36735	6.93392e-13		-14.7	1.36735	-9.23899e-14
-14.7	1.38776	3.26177e-13		-14.7	1.38776	2.61216e-13		-14.7	1.38776	3.00495e-13		-14.7	1.38776	-3.92793e-14
-14.7	1.40816	1.39436e-13		-14.7	1.40816	1.12226e-13		-14.7	1.40816	1.28945e-13		-14.7	1.40816	-1.67192e-14
-14.7	1.42857	6.22007e-14		-14.7	1.42857	4.98053e-14		-14.7	1.42857	5.73203e-14		-14.7	1.42857	-7.51502e-15
-14.7	1.44898	2.97665e-14		-14.7	1.44898	2.35671e-14		-14.7	1.44898	2.72105e-14		-14.7	1.44898	-3.64339e-15
-14.7	1.46939	1.48602e-14		-14.7	1.46939	1.16781e-14		-14.7	1.46939	1.35079e-14		-14.7	1.46939	-1.8298e-15
-14.7	1.4898	7.37084e-15		-14.7	1.4898	5.79066e-15		-14.7	1.4898	6.69466e-15		-14.7	1.4898	-9.03996e-16
-14.7	1.5102	3.51991e-15		-14.7	1.5102	2.77835e-15		-14.7	1.5102	3.2054e-15		-14.7	1.5102	-4.27056e-16
-14.7	1.53061	1.5966e-15		-14.7	1.53061	1.26971e-15		-14.7	1.53061	1.46057e-15		-14.7	1.53061	-1.90858e-16
-14.7	1.55102	6.84932e-16		-14.7	1.55102	5.49653e-16		-14.7	1.55102	6.3012e-16		-14.7	1.55102	-8.04674e-17
-14.7	1.57143	2.78158e-16		-14.7	1.57143	2.2545e-16		-14.7	1.57143	2.57517e-16		-14.7	1.57143	-3.20674e-17
-14.7	1.59184	1.07832e-16		-14.7	1.59184	8.82556e-17		-14.7	1.59184	1.00462e-16		-14.7	1.59184	-1.22065e-17
-14.7	1.61224	4.09096e-17		-14.7	1.61224	3.37087e-17		-14.7	1.61224	3.82852e-17		-14.7	1.61224	-4.57651e-18
-14.7	1.63265	1.59809e-17		-14.7	1.63265	1.31517e-17		-14.7	1.63265	1.49457e-17		-14.7	1.63265	-1.79397e-18
-14.7	1.65306	6.75774e-18		-14.7	1.65306	5.5093e-18		-14.7	1.65306	6.28056e-18		-14.7	1.65306	-7.7126e-19
-14.7	1.67347	3.05773e-18		-14.7	1.67347	2.47129e-18		-14.7	1.67347	2.82439e-18		-14.7	1.67347	-3.53097e-19
-14.7	1.69388	1.39845e-18		-14.7	1.69388	1.12738e-18		-14.7	1.69388	1.28867e-18		-14.7	1.69388	-1.6129e-19
-14.7	1.71429	6.19298e-19		-14.7	1.71429	5.00388e-19		-14.7	1.71429	5.71075e-19		-14.7	1.71429	-7.0687e-20
-14.7	1.73469	2.60659e-19		-14.7	1.73469	2.11635e-19		-14.7	1.73469	2.40935e-19		-14.7	1.73469	-2.93002e-20
-14.7	1.7551	1.03648e-19		-14.7	1.7551	8.4678e-20		-14.7	1.7551	9.61201e-20		-14.7	1.7551	-1.14421e-20
-14.7	1.77551	3.89116e-20		-14.7	1.77551	3.20144e-20		-14.7	1.77551	3.62248e-20		-14.7	1.77551	-4.21042e-21
-14.7	1.79592	1.38489e-20		-14.7	1.79592	1.14793e-20		-14.7	1.79592	1.29466e-20		-14.7	1.79592	-1.46729e-21
-14.7	1.81633	4.74359e-21		-14.7	1.81633	3.95838e-21		-14.7	1.81633	4.45158e-21		-14.7	1.81633	-4.93206e-22
-14.7	1.83674	1.62599e-21		-14.7	1.83674	1.36062e-21		-14.7	1.83674	1.52834e-21		-14.7	1.83674	-1.6772e-22
-14.7	1.85714	5.93294e-22		-14.7	1.85714	4.94248e-22		-14.7	1.85714	5.56133e-22		-14.7	1.85714	-6.18853e-23
-14.7	1.87755	2.36652e-22		-14.7	1.87755	1.95558e-22		-14.7	1.87755	2.20712e-22		-14.7	1.87755	-2.51533e-23
-14.7	1.89796	9.85289e-23		-14.7	1.89796	8.10284e-23		-14.7	1.89796	9.15934e-23		-14.7	1.89796	-1.0565e-23
-14.7	1.91837	4.04148e-23		-14.7	1.91837	3.32193e-23		-14.7	1.91837	3.75415e-23		-14.7	1.91837	-4.3222e-24
-14.7	1.93878	1.5849e-23		-14.7	1.93878	1.30542e-23		-14.7	1.93878	1.47336e-23		-14.7	1.93878	-1.67947e-24
-14.7	1.95918	5.87996e-24		-14.7	1.95918	4.85942e-24		-14.7	1.95918	5.47472e-24		-14.7	1.95918	-6.15296e-25
-14.7	1.97959	2.05847e-24		-14.7	1.97959	1.7082e-24		-14.7	1.97959	1.92047e-24		-14.7	1.97959	-2.12268e-25
-14.7	2	6.80929e-25		-14.7	2	5.67671e-25		-14.7	2	6.36749e-25		-14.7	2	-6.90777e-26
-14.7	2.02041	2.14448e-25		-14.7	2.02041	1.79636e-25		-14.7	2.02041	2.01018e-25		-14.7	2.02041	-2.13821e-26
-14.7	2.04082	6.58194e-26		-14.7	2.04082	5.53431e-26		-14.7	2.04082	6.181e-26		-14.7	2.04082	-6.46687e-27
-14.7	2.06122	2.07305e-26		-14.7	2.06122	1.74336e-26		-14.7	2.06122	1.94636e-26		-14.7	2.06122	-2.02997e-27
-14.7	2.08163	7.09682e-27		-14.7	2.08163	5.94107e-27		-14.7	2.08163	6.64474e-27		-14.7	2.08163	-7.03669e-28
-14.7	2.10204	2.62511e-27		-14.7	2.10204	2.18629e-27		-14.7	2.10204	2.45064e-27		-14.7	2.10204	-2.64353e-28
-14.7	2.12245	9.87413e-28		-14.7	2.12245	8.2032e-28		-14.7	2.12245	9.2052e-28		-14.7	2.12245	-1.002e-28
-14.7	2.14286	3.60226e-28		-14.7	2.14286	2.99227e-28		-14.7	2.14286	3.35802e-28		-14.7	2.14286	-3.6575e-29
-14.7	2.16327	1.24927e-28		-14.7	2.16327	1.03892e-28		-14.7	2.16327	1.16532e-28		-14.7	2.16327	-1.26407e-29
-14.7	2.18367	4.09318e-29		-14.7	2.18367	3.41021e-29		-14.7	2.18367	3.82205e-29		-14.7	2.18367	-4.11847e-30
-14.7	2.20408	1.2661e-29		-14.7	2.20408	1.05723e-29		-14.7	2.20408	1.18371e-29		-14.7	2.20408	-1.26481e-30
-14.7	2.22449	3.70924e-30		-14.7	2.22449	3.1053e-30		-14.7	2.22449	3.47262e-30		-14.7	2.22449	-3.67315e-31
-14.7	2.2449	1.04164e-30		-14.7	2.2449	8.74318e-31		-14.7	2.2449	9.76426e-31		-14.7	2.2449	-1.02108e-31
-14.7	2.26531	2.89718e-31		-14.7	2.26531	2.43588e-31		-14.7	2.26531	2.71728e-31		-14.7	2.26531	-2.81396e-32
-14.7	2.28571	8.46473e-32		-14.7	2.28571	7.11065e-32		-14.7	2.28571	7.93127e-32		-14.7	2.28571	-8.20618e-33
-14.7	2.30612	2.70406e-32		-14.7	2.30612	2.26413e-32		-14.7	2.30612	2.52849e-32		-14.7	2.30612	-2.64356e-33
-14.7	2.32653	9.1461e-33		-14.7	2.32653	7.63378e-33		-14.7	2.32653	8.53846e-33		-14.7	2.32653	-9.04686e-34
-14.7	2.34694	3.09085e-33		-14.7	2.34694	2.57425e-33		-14.7	2.34694	2.88327e-33		-14.7	2.34694	-3.09014e-34
-14.7	2.36735	1.005e-33		-14.7	2.36735	8.36218e-34		-14.7	2.36735	9.3746e-34		-14.7	2.36735	-1.01242e-34
-14.7	2.38775	3.11914e-34		-14.7	2.38775	2.59378e-34		-14.7	2.38775	2.91023e-34		-14.7	2.38775	-3.16454e-35
-14.7	2.40816	8.9888e-35		-14.7	2.40816	7.48191e-35		-14.7	2.40816	8.39648e-35		-14.7	2.40816	-9.14569e-36
-14.7	2.42857	2.36769e-35		-14.7	2.42857	1.97168e-35		-14.7	2.42857	2.215e-35		-14.7	2.42857	-2.4332e-36
-14.7	2.44898	4.7899e-36		-14.7	2.44898	3.98789e-36		-14.7	2.44898	4.509e-36		-14.7	2.44898	-5.21113e-37
-14.7	2.46939	7.93623e-37		-14.7	2.46939	6.60611e-37		-14.7	2.46939	7.5122e-37		-14.7	2.46939	-9.06095e-38
-14.7	2.4898	2.93873e-38		-14.7	2.4898	2.4453e-38		-14.7	2.4898	2.81011e-38		-14.7	2.4898	-3.64813e-39
-14.7	2.5102	0		-14.7	2.5102	0		-14.7	2.5102	0		-14.7	2.5102	0
-14.7	2.53061	0		-14.7	2.53061	0		-14.7	2.53061	0		-14.7	2.53061	0
-14.7	2.55102	0		-14.7	2.55102	0		-14.7	2.55102	0		-14.7	2.55102	0
-14.7	2.57143	0		-14.7	2.57143	0		-14.7	2.57143	0		-14.7	2.57143	0
-14.7	2.59184	0		-14.7	2.59184	0		-14.7	2.59184	0		-14.7	2.59184	0
-14.7	2.61225	0		-14.7	2.61225	0		-14.7	2.61225	0		-14.7	2.61225	0
-14.7	2.63265	0		-14.7	2.63265	0		-14.7	2.63265	0		-14.7	2.63265	0
-14.7	2.65306	0		-14.7	2.65306	0		-14.7	2.65306	0		-14.7	2.65306	0
-14.7	2.67347	0		-14.7	2.67347	0		-14.7	2.67347	0		-14.7	2.67347	0
-14.7	2.69388	0		-14.7	2.69388	0		-14.7	2.69388	0		-14.7	2.69388	0
-14.7	2.71429	0		-14.7	2.71429	0		-14.7	2.71429	0		-14.7	2.71429	0
-14.7	2.73469	0		-14.7	2.73469	0		-14.7	2.73469	0		-14.7	2.73469	0
-14.7	2.7551	0		-14.7	2.7551	0		-14.7	2.7551	0		-14.7	2.7551	0
-14.7	2.77551	0		-14.7	2.77551	0		-14.7	2.77551	0		-14.7	2.77551	0
-14.7	2.79592	0		-14.7	2.79592	0		-14.7	2.79592	0		-14.7	2.79592	0
-14.7	2.81633	0		-14.7	2.81633	0		-14.7	2.81633	0		-14.7	2.81633	0
-14.7	2.83674	0		-14.7	2.83674	0		-14.7	2.83674	0		-14.7	2.83674	0
-14.7	2.85714	0		-14.7	2.85714	0		-14.7	2.85714	0		-14.7	2.85714	0
-14.7	2.87755	0		-14.7	2.87755	0		-14.7	2.87755	0		-14.7	2.87755	0
-14.7	2.89796	0		-14.7	2.89796	0		-14.7	2.89796	0		-14.7	2.89796	0
-14.7	2.91837	0		-14.7	2.91837	0		-14.7	2.91837	0		-14.7	2.91837	0
-14.7	2.93878	0		-14.7	2.93878	0		-14.7	2.93878	0		-14.7	2.93878	0
-14.7	2.95918	0		-14.7	2.95918	0		-14.7	2.95918	0		-14.7	2.95918	0
-14.7	2.97959	0		-14.7	2.97959	0		-14.7	2.97959	0		-14.7	2.97959	0
-14.7	3	0		-14.7	3	0		-14.7	3	0		-14.7	3	0
-14.7	3.02041	0		-14.7	3.02041	0		-14.7	3.02041	0		-14.7	3.02041	0
-14.7	3.04082	0		-14.7	3.04082	0		-14.7	3.04082	0		-14.7	3.04082	0
-14.7	3.06122	0		-14.7	3.06122	0		-14.7	3.06122	0		-14.7	3.06122	0
-14.7	3.08163	0		-14.7	3.08163	0		-14.7	3.08163	0		-14.7	3.08163	0
-14.7	3.10204	0		-14.7	3.10204	0		-14.7	3.10204	0		-14.7	3.10204	0
-14.7	3.12245	0		-14.7	3.12245	0		-14.7	3.12245	0		-14.7	3.12245	0
-14.7	3.14286	0		-14.7	3.14286	0		-14.7	3.14286	0		-14.7	3.14286	0
-14.7	3.16327	0		-14.7	3.16327	0		-14.7	3.16327	0		-14.7	3.16327	0
-14.7	3.18367	0		-14.7	3.18367	0		-14.7	3.18367	0		-14.7	3.18367	0
-14.7	3.20408	0		-14.7	3.20408	0		-14.7	3.20408	0		-14.7	3.20408	0
-14.7	3.22449	0		-14.7	3.22449	0		-14.7	3.22449	0		-14.7	3.22449	0
-14.7	3.2449	0		-14.7	3.2449	0		-14.7	3.2449	0		-14.7	3.2449	0
-14.7	3.26531	0		-14.7	3.26531	0		-14.7	3.26531	0		-14.7	3.26531	0
-14.7	3.28571	0		-14.7	3.28571	0		-14.7	3.28571	0		-14.7	3.28571	0
-14.7	3.30612	0		-14.7	3.30612	0		-14.7	3.30612	0		-14.7	3.30612	0
-14.7	3.32653	0		-14.7	3.32653	0		-14.7	3.32653	0		-14.7	3.32653	0
-14.7	3.34694	0		-14.7	3.34694	0		-14.7	3.34694	0		-14.7	3.34694	0
-14.7	3.36735	0		-14.7	3.36735	0		-14.7	3.36735	0		-14.7	3.36735	0
-14.7	3.38775	0		-14.7	3.38775	0		-14.7	3.38775	0		-14.7	3.38775	0
-14.7	3.40816	0		-14.7	3.40816	0		-14.7	3.40816	0		-14.7	3.40816	0
-14.7	3.42857	0		-14.7	3.42857	0		-14.7	3.42857	0		-14.7	3.42857	0
-14.7	3.44898	0		-14.7	3.44898	0		-14.7	3.44898	0		-14.7	3.44898	0
-14.7	3.46939	0		-14.7	3.46939	0		-14.7	3.46939	0		-14.7	3.46939	0
-14.7	3.4898	0		-14.7	3.4898	0		-14.7	3.4898	0		-14.7	3.4898	0
-14.7	3.5102	0		-14.7	3.5102	0		-14.7	3.5102	0		-14.7	3.5102	0
-14.7	3.53061	0		-14.7	3.53061	0		-14.7	3.53061	0		-14.7	3.53061	0
-14.7	3.55102	0		-14.7	3.55102	0		-14.7	3.55102	0		-14.7	3.55102	0
-14.7	3.57143	0		-14.7	3.57143	0		-14.7	3.57143	0		-14.7	3.57143	0
-14.7	3.59184	0		-14.7	3.59184	0		-14.7	3.59184	0		-14.7	3.59184	0
-14.7	3.61225	0		-14.7	3.61225	0		-14.7	3.61225	0		-14.7	3.61225	0
-14.7	3.63265	0		-14.7	3.63265	0		-14.7	3.63265	0		-14.7	3.63265	0
-14.7	3.65306	0		-14.7	3.65306	0		-14.7	3.65306	0		-14.7	3.65306	0
-14.7	3.67347	0		-14.7	3.67347	0		-14.7	3.67347	0		-14.7	3.67347	0
-14.7	3.69388	0		-14.7	3.69388	0		-14.7	3.69388	0		-14.7	3.69388	0
-14.7	3.71429	0		-14.7	3.71429	0		-14.7	3.71429	0		-14.7	3.71429	0
-14.7	3.73469	0		-14.7	3.73469	0		-14.7	3.73469	0		-14.7	3.73469	0
-14.7	3.7551	0		-14.7	3.7551	0		-14.7	3.7551	0		-14.7	3.7551	0
-14.7	3.77551	0		-14.7	3.77551	0		-14.7	3.77551	0		-14.7	3.77551	0
-14.7	3.79592	0		-14.7	3.79592	0		-14.7	3.79592	0		-14.7	3.79592	0
-14.7	3.81633	0		-14.7	3.81633	0		-14.7	3.81633	0		-14.7	3.81633	0
-14.7	3.83674	0		-14.7	3.83674	0		-14.7	3.83674	0		-14.7	3.83674	0
-14.7	3.85714	0		-14.7	3.85714	0		-14.7	3.85714	0		-14.7	3.85714	0
-14.7	3.87755	0		-14.7	3.87755	0		-14.7	3.87755	0		-14.7	3.87755	0
-14.7	3.89796	0		-14.7	3.89796	0		-14.7	3.89796	0		-14.7	3.89796	0
-14.7	3.91837	0		-14.7	3.91837	0		-14.7	3.91837	0		-14.7	3.91837	0
-14.7	3.93878	0		-14.7	3.93878	0		-14.7	3.93878	0		-14.7	3.93878	0
-14.7	3.95918	0		-14.7	3.95918	0		-14.7	3.95918	0		-14.7	3.95918	0
-14.7	3.97959	0		-14.7	3.97959	0		-14.7	3.97959	0		-14.7	3.97959	0
-14.7	4	0		-14.7	4	0		-14.7	4	0		-14.7	4	0
-14.7	4.02041	0		-14.7	4.02041	0		-14.7	4.02041	0		-14.7	4.02041	0
-14.7	4.04082	0		-14.7	4.04082	0		-14.7	4.04082	0		-14.7	4.04082	0
-14.7	4.06122	0		-14.7	4.06122	0		-14.7	4.06122	0		-14.7	4.06122	0
-14.7	4.08163	0		-14.7	4.08163	0		-14.7	4.08163	0		-14.7	4.08163	0
-14.7	4.10204	0		-14.7	4.10204	0		-14.7	4.10204	0		-14.7	4.10204	0
-14.7	4.12245	0		-14.7	4.12245	0		-14.7	4.12245	0		-14.7	4.12245	0
-14.7	4.14286	0		-14.7	4.14286	0		-14.7	4.14286	0		-14.7	4.14286	0
-14.7	4.16327	0		-14.7	4.16327	0		-14.7	4.16327	0		-14.7	4.16327	0
-14.7	4.18367	0		-14.7	4.18367	0		-14.7	4.18367	0		-14.7	4.18367	0
-14.7	4.20408	0		-14.7	4.20408	0		-14.7	4.20408	0		-14.7	4.20408	0
-14.7	4.22449	0		-14.7	4.22449	0		-14.7	4.22449	0		-14.7	4.22449	0
-14.7	4.2449	0		-14.7	4.2449	0		-14.7	4.2449	0		-14.7	4.2449	0
-14.7	4.26531	0		-14.7	4.26531	0		-14.7	4.26531	0		-14.7	4.26531	0
-14.7	4.28571	0		-14.7	4.28571	0		-14.7	4.28571	0		-14.7	4.28571	0
-14.7	4.30612	0		-14.7	4.30612	0		-14.7	4.30612	0		-14.7	4.30612	0
-14.7	4.32653	0		-14.7	4.32653	0		-14.7	4.32653	0		-14.7	4.32653	0
-14.7	4.34694	0		-14.7	4.34694	0		-14.7	4.34694	0		-14.7	4.34694	0
-14.7	4.36735	0		-14.7	4.36735	0		-14.7	4.36735	0		-14.7	4.36735	0
-14.7	4.38776	0		-14.7	4.38776	0		-14.7	4.38776	0		-14.7	4.38776	0
-14.7	4.40816	0		-14.7	4.40816	0		-14.7	4.40816	0		-14.7	4.40816	0
-14.7	4.42857	0		-14.7	4.42857	0		-14.7	4.42857	0		-14.7	4.42857	0
-14.7	4.44898	0		-14.7	4.44898	0		-14.7	4.44898	0		-14.7	4.44898	0
-14.7	4.46939	0		-14.7	4.46939	0		-14.7	4.46939	0		-14.7	4.46939	0
-14.7	4.4898	0		-14.7	4.4898	0		-14.7	4.4898	0		-14.7	4.4898	0
-14.7	4.5102	0		-14.7	4.5102	0		-14.7	4.5102	0		-14.7	4.5102	0
-14.7	4.53061	0		-14.7	4.53061	0		-14.7	4.53061	0		-14.7	4.53061	0
-14.7	4.55102	0		-14.7	4.55102	0		-14.7	4.55102	0		-14.7	4.55102	0
-14.7	4.57143	0		-14.7	4.57143	0		-14.7	4.57143	0		-14.7	4.57143	0
-14.7	4.59184	0		-14.7	4.59184	0		-14.7	4.59184	0		-14.7	4.59184	0
-14.7	4.61224	0		-14.7	4.61224	0		-14.7	4.61224	0		-14.7	4.61224	0
-14.7	4.63265	0		-14.7	4.63265	0		-14.7	4.63265	0		-14.7	4.63265	0
-14.7	4.65306	0		-14.7	4.65306	0		-14.7	4.65306	0		-14.7	4.65306	0
-14.7	4.67347	0		-14.7	4.67347	0		-14.7	4.67347	0		-14.7	4.67347	0
-14.7	4.69388	0		-14.7	4.69388	0		-14.7	4.69388	0		-14.7	4.69388	0
-14.7	4.71429	0		-14.7	4.71429	0		-14.7	4.71429	0		-14.7	4.71429	0
-14.7	4.73469	0		-14.7	4.73469	0		-14.7	4.73469	0		-14.7	4.73469	0
-14.7	4.7551	0		-14.7	4.7551	0		-14.7	4.7551	0		-14.7	4.7551	0
-14.7	4.77551	0		-14.7	4.77551	0		-14.7	4.77551	0		-14.7	4.77551	0
-14.7	4.79592	0		-14.7	4.79592	0		-14.7	4.79592	0		-14.7	4.79592	0
-14.7	4.81633	0		-14.7	4.81633	0		-14.7	4.81633	0		-14.7	4.81633	0
-14.7	4.83674	0		-14.7	4.83674	0		-14.7	4.83674	0		-14.7	4.83674	0
-14.7	4.85714	0		-14.7	4.85714	0		-14.7	4.85714	0		-14.7	4.85714	0
-14.7	4.87755	0		-14.7	4.87755	0		-14.7	4.87755	0		-14.7	4.87755	0
-14.7	4.89796	0		-14.7	4.89796	0		-14.7	4.89796	0		-14.7	4.89796	0
-14.7	4.91837	0		-14.7	4.91837	0		-14.7	4.91837	0		-14.7	4.91837	0
-14.7	4.93878	0		-14.7	4.93878	0		-14.7	4.93878	0		-14.7	4.93878	0
-14.7	4.95918	0		-14.7	4.95918	0		-14.7	4.95918	0		-14.7	4.95918	0
-14.7	4.97959	0		-14.7	4.97959	0		-14.7	4.97959	0		-14.7	4.97959	0
-14.7	5	0		-14.7	5	0		-14.7	5	0		-14.7	5	0
-14.7	5.02041	0		-14.7	5.02041	0		-14.7	5.02041	0		-14.7	5.02041	0
-14.7	5.04082	0		-14.7	5.04082	0		-14.7	5.04082	0		-14.7	5.04082	0
-14.7	5.06122	0		-14.7	5.06122	0		-14.7	5.06122	0		-14.7	5.06122	0
-14.7	5.08163	0		-14.7	5.08163	0		-14.7	5.08163	0		-14.7	5.08163	0
-14.7	5.10204	0		-14.7	5.10204	0		-14.7	5.10204	0		-14.7	5.10204	0
-14.7	5.12245	0		-14.7	5.12245	0		-14.7	5.12245	0		-14.7	5.12245	0
-14.7	5.14286	0		-14.7	5.14286	0		-14.7	5.14286	0		-14.7	5.14286	0
-14.7	5.16327	0		-14.7	5.16327	0		-14.7	5.16327	0		-14.7	5.16327	0
-14.7	5.18367	0		-14.7	5.18367	0		-14.7	5.18367	0		-14.7	5.18367	0
-14.7	5.20408	0		-14.7	5.20408	0		-14.7	5.20408	0		-14.7	5.20408	0
-14.7	5.22449	0		-14.7	5.22449	0		-14.7	5.22449	0		-14.7	5.22449	0
-14.7	5.2449	0		-14.7	5.2449	0		-14.7	5.2449	0		-14.7	5.2449	0
-14.7	5.26531	0		-14.7	5.26531	0		-14.7	5.26531	0		-14.7	5.26531	0
-14.7	5.28571	0		-14.7	5.28571	0		-14.7	5.28571	0		-14.7	5.28571	0
-14.7	5.30612	0		-14.7	5.30612	0		-14.7	5.30612	0		-14.7	5.30612	0
-14.7	5.32653	0		-14.7	5.32653	0		-14.7	5.32653	0		-14.7	5.32653	0
-14.7	5.34694	0		-14.7	5.34694	0		-14.7	5.34694	0		-14.7	5.34694	0
-14.7	5.36735	0		-14.7	5.36735	0		-14.7	5.36735	0		-14.7	5.36735	0
-14.7	5.38776	0		-14.7	5.38776	0		-14.7	5.38776	0		-14.7	5.38776	0
-14.7	5.40816	0		-14.7	5.40816	0		-14.7	5.40816	0		-14.7	5.40816	0
-14.7	5.42857	0		-14.7	5.42857	0		-14.7	5.42857	0		-14.7	5.42857	0
-14.7	5.44898	0		-14.7	5.44898	0		-14.7	5.44898	0		-14.7	5.44898	0
-14.7	5.46939	0		-14.7	5.46939	0		-14.7	5.46939	0		-14.7	5.46939	0
-14.7	5.4898	0		-14.7	5.4898	0		-14.7	5.4898	0		-14.7	5.4898	0
-14.7	5.5102	0		-14.7	5.5102	0		-14.7	5.5102	0		-14.7	5.5102	0
-14.7	5.53061	0		-14.7	5.53061	0		-14.7	5.53061	0		-14.7	5.53061	0
-14.7	5.55102	0		-14.7	5.55102	0		-14.7	5.55102	0		-14.7	5.55102	0
-14.7	5.57143	0		-14.7	5.57143	0		-14.7	5.57143	0		-14.7	5.57143	0
-14.7	5.59184	0		-14.7	5.59184	0		-14.7	5.59184	0		-14.7	5.59184	0
-14.7	5.61224	0		-14.7	5.61224	0		-14.7	5.61224	0		-14.7	5.61224	0
-14.7	5.63265	0		-14.7	5.63265	0		-14.7	5.63265	0		-14.7	5.63265	0
-14.7	5.65306	0		-14.7	5.65306	0		-14.7	5.65306	0		-14.7	5.65306	0
-14.7	5.67347	0		-14.7	5.67347	0		-14.7	5.67347	0		-14.7	5.67347	0
-14.7	5.69388	0		-14.7	5.69388	0		-14.7	5.69388	0		-14.7	5.69388	0
-14.7	5.71429	0		-14.7	5.71429	0		-14.7	5.71429	0		-14.7	5.71429	0
-14.7	5.73469	0		-14.7	5.73469	0		-14.7	5.73469	0		-14.7	5.73469	0
-14.7	5.7551	0		-14.7	5.7551	0		-14.7	5.7551	0		-14.7	5.7551	0
-14.7	5.77551	0		-14.7	5.77551	0		-14.7	5.77551	0		-14.7	5.77551	0
-14.7	5.79592	0		-14.7	5.79592	0		-14.7	5.79592	0		-14.7	5.79592	0
-14.7	5.81633	0		-14.7	5.81633	0		-14.7	5.81633	0		-14.7	5.81633	0
-14.7	5.83674	0		-14.7	5.83674	0		-14.7	5.83674	0		-14.7	5.83674	0
-14.7	5.85714	0		-14.7	5.85714	0		-14.7	5.85714	0		-14.7	5.85714	0
-14.7	5.87755	0		-14.7	5.87755	0		-14.7	5.87755	0		-14.7	5.87755	0
-14.7	5.89796	0		-14.7	5.89796	0		-14.7	5.89796	0		-14.7	5.89796	0
-14.7	5.91837	0		-14.7	5.91837	0		-14.7	5.91837	0		-14.7	5.91837	0
-14.7	5.93878	0		-14.7	5.93878	0		-14.7	5.93878	0		-14.7	5.93878	0
-14.7	5.95918	0		-14.7	5.95918	0		-14.7	5.95918	0		-14.7	5.95918	0
-14.7	5.97959	0		-14.7	5.97959	0		-14.7	5.97959	0		-14.7	5.97959	0
-14.7	6	0		-14.7	6	0		-14.7	6	0		-14.7	6	0
-14.65	0	0.00356		-14.65	0	0.000287474		-14.65	0	0.00136		-14.65	0	-0.00107
-14.65	0.02041	0.01742		-14.65	0.02041	0.00146		-14.65	0.02041	0.00662		-14.65	0.02041	-0.00517
-14.65	0.04082	0.0268		-14.65	0.04082	0.00259		-14.65	0.04082	0.01022		-14.65	0.04082	-0.00763
-14.65	0.06122	0.03081		-14.65	0.06122	0.00379		-14.65	0.06122	0.01205		-14.65	0.06122	-0.00826
-14.65	0.08163	0.02812		-14.65	0.08163	0.00463		-14.65	0.08163	0.01143		-14.65	0.08163	-0.0068
-14.65	0.10204	0.02241		-14.65	0.10204	0.00483		-14.65	0.10204	0.00927		-14.65	0.10204	-0.00444
-14.65	0.12245	0.01899		-14.65	0.12245	0.0045		-14.65	0.12245	0.00741		-14.65	0.12245	-0.00291
-14.65	0.14286	0.01749		-14.65	0.14286	0.00401		-14.65	0.14286	0.0065		-14.65	0.14286	-0.00249
-14.65	0.16326	0.01428		-14.65	0.16326	0.00347		-14.65	0.16326	0.00539		-14.65	0.16326	-0.00192
-14.65	0.18367	0.00907		-14.65	0.18367	0.00273		-14.65	0.18367	0.00351		-14.65	0.18367	-0.000782151
-14.65	0.20408	0.0042		-14.65	0.20408	0.00174		-14.65	0.20408	0.00134		-14.65	0.20408	0.000399553
-14.65	0.22449	0.00287		-14.65	0.22449	0.000776936		-14.65	0.22449	0.000463162		-14.65	0.22449	0.000313774
-14.65	0.2449	0.0036		-14.65	0.2449	0.000463007		-14.65	0.2449	0.00142		-14.65	0.2449	-0.000954673
-14.65	0.26531	0.00353		-14.65	0.26531	0.00075293		-14.65	0.26531	0.00169		-14.65	0.26531	-0.000938818
-14.65	0.28571	0.00293		-14.65	0.28571	0.000875447		-14.65	0.28571	0.00157		-14.65	0.28571	-0.000690366
-14.65	0.30612	0.00228		-14.65	0.30612	0.000843971		-14.65	0.30612	0.00131		-14.65	0.30612	-0.000469287
-14.65	0.32653	0.00175		-14.65	0.32653	0.00075273		-14.65	0.32653	0.00107		-14.65	0.32653	-0.000317976
-14.65	0.34694	0.00135		-14.65	0.34694	0.000656937		-14.65	0.34694	0.000874767		-14.65	0.34694	-0.000217829
-14.65	0.36735	0.00106		-14.65	0.36735	0.000579533		-14.65	0.36735	0.000729725		-14.65	0.36735	-0.000150192
-14.65	0.38776	0.000855764		-14.65	0.38776	0.000524313		-14.65	0.38776	0.000628479		-14.65	0.38776	-0.000104166
-14.65	0.40816	0.000715915		-14.65	0.40816	0.000483103		-14.65	0.40816	0.000556794		-14.65	0.40816	-7.36908e-05
-14.65	0.42857	0.000618873		-14.65	0.42857	0.000446654		-14.65	0.42857	0.000503094		-14.65	0.42857	-5.64405e-05
-14.65	0.44898	0.00055669		-14.65	0.44898	0.000411525		-14.65	0.44898	0.00046202		-14.65	0.44898	-5.04944e-05
-14.65	0.46939	0.000521163		-14.65	0.46939	0.000378366		-14.65	0.46939	0.00043064		-14.65	0.46939	-5.22737e-05
-14.65	0.4898	0.000499516		-14.65	0.4898	0.000347558		-14.65	0.4898	0.000404745		-14.65	0.4898	-5.71869e-05
-14.65	0.5102	0.000477477		-14.65	0.5102	0.000317346		-14.65	0.5102	0.00037841		-14.65	0.5102	-6.10634e-05
-14.65	0.53061	0.000444486		-14.65	0.53061	0.000285059		-14.65	0.53061	0.000346331		-14.65	0.53061	-6.1272e-05
-14.65	0.55102	0.00039705		-14.65	0.55102	0.000249256		-14.65	0.55102	0.000306412		-14.65	0.55102	-5.71558e-05
-14.65	0.57143	0.000338518		-14.65	0.57143	0.000210739		-14.65	0.57143	0.000260429		-14.65	0.57143	-4.96896e-05
-14.65	0.59184	0.000276168		-14.65	0.59184	0.000172062		-14.65	0.59184	0.000212721		-14.65	0.59184	-4.06597e-05
-14.65	0.61225	0.000217572		-14.65	0.61225	0.000136266		-14.65	0.61225	0.000168079		-14.65	0.61225	-3.18132e-05
-14.65	0.63265	0.00016784		-14.65	0.63265	0.000105651		-14.65	0.63265	0.000129937		-14.65	0.63265	-2.42858e-05
-14.65	0.65306	0.000128514		-14.65	0.65306	8.10743e-05		-14.65	0.65306	9.95013e-05		-14.65	0.65306	-1.8427e-05
-14.65	0.67347	9.82384e-05		-14.65	0.67347	6.20017e-05		-14.65	0.67347	7.59984e-05		-14.65	0.67347	-1.39967e-05
-14.65	0.69388	7.45646e-05		-14.65	0.69388	4.71691e-05		-14.65	0.69388	5.77275e-05		-14.65	0.69388	-1.05583e-05
-14.65	0.71429	5.55216e-05		-14.65	0.71429	3.53721e-05		-14.65	0.71429	4.31606e-05		-14.65	0.71429	-7.7885e-06
-14.65	0.73469	4.01023e-05		-14.65	0.73469	2.58645e-05		-14.65	0.73469	3.14107e-05		-14.65	0.73469	-5.54625e-06
-14.65	0.7551	2.79251e-05		-14.65	0.7551	1.83028e-05		-14.65	0.7551	2.20936e-05		-14.65	0.7551	-3.79075e-06
-14.65	0.77551	1.87563e-05		-14.65	0.77551	1.2511e-05		-14.65	0.77551	1.50033e-05		-14.65	0.77551	-2.49226e-06
-14.65	0.79592	1.22439e-05		-14.65	0.79592	8.29924e-06		-14.65	0.79592	9.89232e-06		-14.65	0.79592	-1.59308e-06
-14.65	0.81633	7.87874e-06		-14.65	0.81633	5.40175e-06		-14.65	0.81633	6.41026e-06		-14.65	0.81633	-1.00851e-06
-14.65	0.83674	5.07802e-06		-14.65	0.83674	3.49972e-06		-14.65	0.83674	4.14467e-06		-14.65	0.83674	-6.4495e-07
-14.65	0.85714	3.305e-06		-14.65	0.85714	2.28024e-06		-14.65	0.85714	2.70013e-06		-14.65	0.85714	-4.19889e-07
-14.65	0.87755	2.15869e-06		-14.65	0.87755	1.49192e-06		-14.65	0.87755	1.76704e-06		-14.65	0.87755	-2.75128e-07
-14.65	0.89796	1.39293e-06		-14.65	0.89796	9.68339e-07		-14.65	0.89796	1.14598e-06		-14.65	0.89796	-1.7764e-07
-14.65	0.91837	8.74428e-07		-14.65	0.91837	6.1435e-07		-14.65	0.91837	7.25394e-07		-14.65	0.91837	-1.11045e-07
-14.65	0.93878	5.29074e-07		-14.65	0.93878	3.76967e-07		-14.65	0.93878	4.43566e-07		-14.65	0.93878	-6.65989e-08
-14.65	0.95918	3.07924e-07		-14.65	0.95918	2.22837e-07		-14.65	0.95918	2.6114e-07		-14.65	0.95918	-3.83029e-08
-14.65	0.97959	1.73477e-07		-14.65	0.97959	1.27374e-07		-14.65	0.97959	1.48686e-07		-14.65	0.97959	-2.13114e-08
-14.65	1	9.6137e-08		-14.65	1	7.12924e-08		-14.65	1	8.29974e-08		-14.65	1	-1.1705e-08
-14.65	1.02041	5.36635e-08		-14.65	1.02041	3.9882e-08		-14.65	1.02041	4.64126e-08		-14.65	1.02041	-6.53057e-09
-14.65	1.04082	3.07362e-08		-14.65	1.04082	2.27361e-08		-14.65	1.04082	2.65109e-08		-14.65	1.04082	-3.77478e-09
-14.65	1.06122	1.8012e-08		-14.65	1.06122	1.32511e-08		-14.65	1.06122	1.54919e-08		-14.65	1.06122	-2.24078e-09
-14.65	1.08163	1.05669e-08		-14.65	1.08163	7.76812e-09		-14.65	1.08163	9.09525e-09		-14.65	1.08163	-1.32712e-09
-14.65	1.10204	6.06116e-09		-14.65	1.10204	4.47869e-09		-14.65	1.10204	5.24254e-09		-14.65	1.10204	-7.63848e-10
-14.65	1.12245	3.34724e-09		-14.65	1.12245	2.49718e-09		-14.65	1.12245	2.91816e-09		-14.65	1.12245	-4.20981e-10
-14.65	1.14286	1.7677e-09		-14.65	1.14286	1.33515e-09		-14.65	1.14286	1.55615e-09		-14.65	1.14286	-2.21002e-10
-14.65	1.16327	8.93549e-10		-14.65	1.16327	6.83973e-10		-14.65	1.16327	7.94766e-10		-14.65	1.16327	-1.10793e-10
-14.65	1.18367	4.36877e-10		-14.65	1.18367	3.38401e-10		-14.65	1.18367	3.92131e-10		-14.65	1.18367	-5.37306e-11
-14.65	1.20408	2.11709e-10		-14.65	1.20408	1.65008e-10		-14.65	1.20408	1.90951e-10		-14.65	1.20408	-2.59425e-11
-14.65	1.22449	1.05398e-10		-14.65	1.22449	8.18768e-11		-14.65	1.22449	9.48613e-11		-14.65	1.22449	-1.29845e-11
-14.65	1.2449	5.51382e-11		-14.65	1.2449	4.24074e-11		-14.65	1.2449	4.92842e-11		-14.65	1.2449	-6.87674e-12
-14.65	1.26531	2.98478e-11		-14.65	1.26531	2.27766e-11		-14.65	1.26531	2.65382e-11		-14.65	1.26531	-3.76163e-12
-14.65	1.28571	1.61218e-11		-14.65	1.28571	1.229e-11		-14.65	1.28571	1.43286e-11		-14.65	1.28571	-2.03856e-12
-14.65	1.30612	8.44239e-12		-14.65	1.30612	6.46762e-12		-14.65	1.30612	7.53161e-12		-14.65	1.30612	-1.06398e-12
-14.65	1.32653	4.223e-12		-14.65	1.32653	3.26341e-12		-14.65	1.32653	3.79141e-12		-14.65	1.32653	-5.27996e-13
-14.65	1.34694	2.00671e-12		-14.65	1.34694	1.5677e-12		-14.65	1.34694	1.81585e-12		-14.65	1.34694	-2.48141e-13
-14.65	1.36735	9.06713e-13		-14.65	1.36735	7.16864e-13		-14.65	1.36735	8.27563e-13		-14.65	1.36735	-1.10699e-13
-14.65	1.38776	3.93335e-13		-14.65	1.38776	3.14496e-13		-14.65	1.38776	3.61939e-13		-14.65	1.38776	-4.74427e-14
-14.65	1.40816	1.68135e-13		-14.65	1.40816	1.35347e-13		-14.65	1.40816	1.55495e-13		-14.65	1.40816	-2.01478e-14
-14.65	1.42857	7.41575e-14		-14.65	1.42857	5.95322e-14		-14.65	1.42857	6.84623e-14		-14.65	1.42857	-8.93011e-15
-14.65	1.44898	3.50261e-14		-14.65	1.44898	2.78169e-14		-14.65	1.44898	3.20899e-14		-14.65	1.44898	-4.27303e-15
-14.65	1.46939	1.7438e-14		-14.65	1.46939	1.37251e-14		-14.65	1.46939	1.58702e-14		-14.65	1.46939	-2.1451e-15
-14.65	1.4898	8.71785e-15		-14.65	1.4898	6.84861e-15		-14.65	1.4898	7.91902e-15		-14.65	1.4898	-1.07041e-15
-14.65	1.5102	4.22011e-15		-14.65	1.5102	3.3276e-15		-14.65	1.5102	3.84084e-15		-14.65	1.5102	-5.13241e-16
-14.65	1.53061	1.94507e-15		-14.65	1.53061	1.54436e-15		-14.65	1.53061	1.77761e-15		-14.65	1.53061	-2.3325e-16
-14.65	1.55102	8.48581e-16		-14.65	1.55102	6.79644e-16		-14.65	1.55102	7.79702e-16		-14.65	1.55102	-1.00058e-16
-14.65	1.57143	3.50314e-16		-14.65	1.57143	2.83318e-16		-14.65	1.57143	3.2386e-16		-14.65	1.57143	-4.05419e-17
-14.65	1.59184	1.3764e-16		-14.65	1.59184	1.12429e-16		-14.65	1.59184	1.28061e-16		-14.65	1.59184	-1.56319e-17
-14.65	1.61224	5.2468e-17		-14.65	1.61224	4.31986e-17		-14.65	1.61224	4.90721e-17		-14.65	1.61224	-5.8735e-18
-14.65	1.63265	2.02755e-17		-14.65	1.63265	1.67152e-17		-14.65	1.63265	1.89821e-17		-14.65	1.63265	-2.26691e-18
-14.65	1.65306	8.40044e-18		-14.65	1.65306	6.87135e-18		-14.65	1.65306	7.82434e-18		-14.65	1.65306	-9.52985e-19
-14.65	1.67347	3.76179e-18		-14.65	1.67347	3.04712e-18		-14.65	1.67347	3.48018e-18		-14.65	1.67347	-4.33067e-19
-14.65	1.69388	1.72984e-18		-14.65	1.69388	1.39525e-18		-14.65	1.69388	1.59484e-18		-14.65	1.69388	-1.99588e-19
-14.65	1.71429	7.77303e-19		-14.65	1.71429	6.27689e-19		-14.65	1.71429	7.16627e-19		-14.65	1.71429	-8.89383e-20
-14.65	1.73469	3.33194e-19		-14.65	1.73469	2.70209e-19		-14.65	1.73469	3.07795e-19		-14.65	1.73469	-3.75867e-20
-14.65	1.7551	1.35109e-19		-14.65	1.7551	1.10211e-19		-14.65	1.7551	1.2519e-19		-14.65	1.7551	-1.49787e-20
-14.65	1.77551	5.17317e-20		-14.65	1.77551	4.24858e-20		-14.65	1.77551	4.81102e-20		-14.65	1.77551	-5.62445e-21
-14.65	1.79592	1.87481e-20		-14.65	1.79592	1.55108e-20		-14.65	1.79592	1.7507e-20		-14.65	1.79592	-1.99619e-21
-14.65	1.81633	6.49966e-21		-14.65	1.81633	5.41565e-21		-14.65	1.81633	6.09391e-21		-14.65	1.81633	-6.78258e-22
-14.65	1.83674	2.22171e-21		-14.65	1.83674	1.85934e-21		-14.65	1.83674	2.0883e-21		-14.65	1.83674	-2.28961e-22
-14.65	1.85714	7.93232e-22		-14.65	1.85714	6.62395e-22		-14.65	1.85714	7.44582e-22		-14.65	1.85714	-8.21865e-23
-14.65	1.87755	3.09539e-22		-14.65	1.87755	2.56477e-22		-14.65	1.87755	2.89158e-22		-14.65	1.87755	-3.26809e-23
-14.65	1.89796	1.2849e-22		-14.65	1.89796	1.05805e-22		-14.65	1.89796	1.19546e-22		-14.65	1.89796	-1.37411e-23
-14.65	1.91837	5.33635e-23		-14.65	1.91837	4.3867e-23		-14.65	1.91837	4.9577e-23		-14.65	1.91837	-5.71e-24
-14.65	1.93878	2.13342e-23		-14.65	1.93878	1.75621e-23		-14.65	1.93878	1.98279e-23		-14.65	1.93878	-2.26582e-24
-14.65	1.95918	8.08847e-24		-14.65	1.95918	6.67835e-24		-14.65	1.95918	7.52749e-24		-14.65	1.95918	-8.49148e-25
-14.65	1.97959	2.89571e-24		-14.65	1.97959	2.40012e-24		-14.65	1.97959	2.69991e-24		-14.65	1.97959	-2.99793e-25
-14.65	2	9.79042e-25		-14.65	2	8.1507e-25		-14.65	2	9.1485e-25		-14.65	2	-9.97798e-26
-14.65	2.02041	3.14111e-25		-14.65	2.02041	2.62746e-25		-14.65	2.02041	2.94218e-25		-14.65	2.02041	-3.14716e-26
-14.65	2.04082	9.72093e-26		-14.65	2.04082	8.16636e-26		-14.65	2.04082	9.12464e-26		-14.65	2.04082	-9.58283e-27
-14.65	2.06122	3.02401e-26		-14.65	2.06122	2.54475e-26		-14.65	2.06122	2.84036e-26		-14.65	2.06122	-2.9561e-27
-14.65	2.08163	1.00603e-26		-14.65	2.08163	8.43941e-27		-14.65	2.08163	9.43036e-27		-14.65	2.08163	-9.9095e-28
-14.65	2.10204	3.65675e-27		-14.65	2.10204	3.05075e-27		-14.65	2.10204	3.41687e-27		-14.65	2.10204	-3.66114e-28
-14.65	2.12245	1.3818e-27		-14.65	2.12245	1.1488e-27		-14.65	2.12245	1.28864e-27		-14.65	2.12245	-1.39845e-28
-14.65	2.14286	5.13117e-28		-14.65	2.14286	4.26235e-28		-14.65	2.14286	4.7831e-28		-14.65	2.14286	-5.20751e-29
-14.65	2.16327	1.82056e-28		-14.65	2.16327	1.51345e-28		-14.65	2.16327	1.69782e-28		-14.65	2.16327	-1.84367e-29
-14.65	2.18367	6.11278e-29		-14.65	2.18367	5.08975e-29		-14.65	2.18367	5.70583e-29		-14.65	2.18367	-6.16076e-30
-14.65	2.20408	1.9381e-29		-14.65	2.20408	1.6171e-29		-14.65	2.20408	1.81118e-29		-14.65	2.20408	-1.94072e-30
-14.65	2.22449	5.81156e-30		-14.65	2.22449	4.86086e-30		-14.65	2.22449	5.43817e-30		-14.65	2.22449	-5.77311e-31
-14.65	2.2449	1.66082e-30		-14.65	2.2449	1.39277e-30		-14.65	2.2449	1.55618e-30		-14.65	2.2449	-1.63411e-31
-14.65	2.26531	4.62907e-31		-14.65	2.26531	3.89045e-31		-14.65	2.26531	4.34137e-31		-14.65	2.26531	-4.50923e-32
-14.65	2.28571	1.32316e-31		-14.65	2.28571	1.1123e-31		-14.65	2.28571	1.24048e-31		-14.65	2.28571	-1.2818e-32
-14.65	2.30612	4.10102e-32		-14.65	2.30612	3.43865e-32		-14.65	2.30612	3.83783e-32		-14.65	2.30612	-3.99181e-33
-14.65	2.32653	1.37221e-32		-14.65	2.32653	1.14663e-32		-14.65	2.32653	1.28172e-32		-14.65	2.32653	-1.35086e-33
-14.65	2.34694	4.68318e-33		-14.65	2.34694	3.90346e-33		-14.65	2.34694	4.36972e-33		-14.65	2.34694	-4.66261e-34
-14.65	2.36735	1.55445e-33		-14.65	2.36735	1.29408e-33		-14.65	2.36735	1.45014e-33		-14.65	2.36735	-1.56063e-34
-14.65	2.38775	4.94681e-34		-14.65	2.38775	4.11387e-34		-14.65	2.38775	4.61462e-34		-14.65	2.38775	-5.00746e-35
-14.65	2.40816	1.48032e-34		-14.65	2.40816	1.23161e-34		-14.65	2.40816	1.38219e-34		-14.65	2.40816	-1.50582e-35
-14.65	2.42857	4.09553e-35		-14.65	2.42857	3.41031e-35		-14.65	2.42857	3.82751e-35		-14.65	2.42857	-4.17198e-36
-14.65	2.44898	9.29754e-36		-14.65	2.44898	7.74142e-36		-14.65	2.44898	8.73179e-36		-14.65	2.44898	-9.90372e-37
-14.65	2.46939	1.80254e-36		-14.65	2.46939	1.50059e-36		-14.65	2.46939	1.70138e-36		-14.65	2.46939	-2.00791e-37
-14.65	2.4898	1.31684e-37		-14.65	2.4898	1.09588e-37		-14.65	2.4898	1.2546e-37		-14.65	2.4898	-1.58716e-38
-14.65	2.5102	2.43083e-39		-14.65	2.5102	2.02238e-39		-14.65	2.5102	2.33413e-39		-14.65	2.5102	-3.11752e-40
-14.65	2.53061	0		-14.65	2.53061	0		-14.65	2.53061	0		-14.65	2.53061	0
-14.65	2.55102	0		-14.65	2.55102	0		-14.65	2.55102	0		-14.65	2.55102	0
-14.65	2.57143	0		-14.65	2.57143	0		-14.65	2.57143	0		-14.65	2.57143	0
-14.65	2.59184	0		-14.65	2.59184	0		-14.65	2.59184	0		-14.65	2.59184	0
-14.65	2.61225	0		-14.65	2.61225	0		-14.65	2.61225	0		-14.65	2.61225	0
-14.65	2.63265	0		-14.65	2.63265	0		-14.65	2.63265	0		-14.65	2.63265	0
-14.65	2.65306	0		-14.65	2.65306	0		-14.65	2.65306	0		-14.65	2.65306	0
-14.65	2.67347	0		-14.65	2.67347	0		-14.65	2.67347	0		-14.65	2.67347	0
-14.65	2.69388	0		-14.65	2.69388	0		-14.65	2.69388	0		-14.65	2.69388	0
-14.65	2.71429	0		-14.65	2.71429	0		-14.65	2.71429	0		-14.65	2.71429	0
-14.65	2.73469	0		-14.65	2.73469	0		-14.65	2.73469	0		-14.65	2.73469	0
-14.65	2.7551	0		-14.65	2.7551	0		-14.65	2.7551	0		-14.65	2.7551	0
-14.65	2.77551	0		-14.65	2.77551	0		-14.65	2.77551	0		-14.65	2.77551	0
-14.65	2.79592	0		-14.65	2.79592	0		-14.65	2.79592	0		-14.65	2.79592	0
-14.65	2.81633	0		-14.65	2.81633	0		-14.65	2.81633	0		-14.65	2.81633	0
-14.65	2.83674	0		-14.65	2.83674	0		-14.65	2.83674	0		-14.65	2.83674	0
-14.65	2.85714	0		-14.65	2.85714	0		-14.65	2.85714	0		-14.65	2.85714	0
-14.65	2.87755	0		-14.65	2.87755	0		-14.65	2.87755	0		-14.65	2.87755	0
-14.65	2.89796	0		-14.65	2.89796	0		-14.65	2.89796	0		-14.65	2.89796	0
-14.65	2.91837	0		-14.65	2.91837	0		-14.65	2.91837	0		-14.65	2.91837	0
-14.65	2.93878	0		-14.65	2.93878	0		-14.65	2.93878	0		-14.65	2.93878	0
-14.65	2.95918	0		-14.65	2.95918	0		-14.65	2.95918	0		-14.65	2.95918	0
-14.65	2.97959	0		-14.65	2.97959	0		-14.65	2.97959	0		-14.65	2.97959	0
-14.65	3	0		-14.65	3	0		-14.65	3	0		-14.65	3	0
-14.65	3.02041	0		-14.65	3.02041	0		-14.65	3.02041	0		-14.65	3.02041	0
-14.65	3.04082	0		-14.65	3.04082	0		-14.65	3.04082	0		-14.65	3.04082	0
-14.65	3.06122	0		-14.65	3.06122	0		-14.65	3.06122	0		-14.65	3.06122	0
-14.65	3.08163	0		-14.65	3.08163	0		-14.65	3.08163	0		-14.65	3.08163	0
-14.65	3.10204	0		-14.65	3.10204	0		-14.65	3.10204	0		-14.65	3.10204	0
-14.65	3.12245	0		-14.65	3.12245	0		-14.65	3.12245	0		-14.65	3.12245	0
-14.65	3.14286	0		-14.65	3.14286	0		-14.65	3.14286	0		-14.65	3.14286	0
-14.65	3.16327	0		-14.65	3.16327	0		-14.65	3.16327	0		-14.65	3.16327	0
-14.65	3.18367	0		-14.65	3.18367	0		-14.65	3.18367	0		-14.65	3.18367	0
-14.65	3.20408	0		-14.65	3.20408	0		-14.65	3.20408	0		-14.65	3.20408	0
-14.65	3.22449	0		-14.65	3.22449	0		-14.65	3.22449	0		-14.65	3.22449	0
-14.65	3.2449	0		-14.65	3.2449	0		-14.65	3.2449	0		-14.65	3.2449	0
-14.65	3.26531	0		-14.65	3.26531	0		-14.65	3.26531	0		-14.65	3.26531	0
-14.65	3.28571	0		-14.65	3.28571	0		-14.65	3.28571	0		-14.65	3.28571	0
-14.65	3.30612	0		-14.65	3.30612	0		-14.65	3.30612	0		-14.65	3.30612	0
-14.65	3.32653	0		-14.65	3.32653	0		-14.65	3.32653	0		-14.65	3.32653	0
-14.65	3.34694	0		-14.65	3.34694	0		-14.65	3.34694	0		-14.65	3.34694	0
-14.65	3.36735	0		-14.65	3.36735	0		-14.65	3.36735	0		-14.65	3.36735	0
-14.65	3.38775	0		-14.65	3.38775	0		-14.65	3.38775	0		-14.65	3.38775	0
-14.65	3.40816	0		-14.65	3.40816	0		-14.65	3.40816	0		-14.65	3.40816	0
-14.65	3.42857	0		-14.65	3.42857	0		-14.65	3.42857	0		-14.65	3.42857	0
-14.65	3.44898	0		-14.65	3.44898	0		-14.65	3.44898	0		-14.65	3.44898	0
-14.65	3.46939	0		-14.65	3.46939	0		-14.65	3.46939	0		-14.65	3.46939	0
-14.65	3.4898	0		-14.65	3.4898	0		-14.65	3.4898	0		-14.65	3.4898	0
-14.65	3.5102	0		-14.65	3.5102	0		-14.65	3.5102	0		-14.65	3.5102	0
-14.65	3.53061	0		-14.65	3.53061	0		-14.65	3.53061	0		-14.65	3.53061	0
-14.65	3.55102	0		-14.65	3.55102	0		-14.65	3.55102	0		-14.65	3.55102	0
-14.65	3.57143	0		-14.65	3.57143	0		-14.65	3.57143	0		-14.65	3.57143	0
-14.65	3.59184	0		-14.65	3.59184	0		-14.65	3.59184	0		-14.65	3.59184	0
-14.65	3.61225	0		-14.65	3.61225	0		-14.65	3.61225	0		-14.65	3.61225	0
-14.65	3.63265	0		-14.65	3.63265	0		-14.65	3.63265	0		-14.65	3.63265	0
-14.65	3.65306	0		-14.65	3.65306	0		-14.65	3.65306	0		-14.65	3.65306	0
-14.65	3.67347	0		-14.65	3.67347	0		-14.65	3.67347	0		-14.65	3.67347	0
-14.65	3.69388	0		-14.65	3.69388	0		-14.65	3.69388	0		-14.65	3.69388	0
-14.65	3.71429	0		-14.65	3.71429	0		-14.65	3.71429	0		-14.65	3.71429	0
-14.65	3.73469	0		-14.65	3.73469	0		-14.65	3.73469	0		-14.65	3.73469	0
-14.65	3.7551	0		-14.65	3.7551	0		-14.65	3.7551	0		-14.65	3.7551	0
-14.65	3.77551	0		-14.65	3.77551	0		-14.65	3.77551	0		-14.65	3.77551	0
-14.65	3.79592	0		-14.65	3.79592	0		-14.65	3.79592	0		-14.65	3.79592	0
-14.65	3.81633	0		-14.65	3.81633	0		-14.65	3.81633	0		-14.65	3.81633	0
-14.65	3.83674	0		-14.65	3.83674	0		-14.65	3.83674	0		-14.65	3.83674	0
-14.65	3.85714	0		-14.65	3.85714	0		-14.65	3.85714	0		-14.65	3.85714	0
-14.65	3.87755	0		-14.65	3.87755	0		-14.65	3.87755	0		-14.65	3.87755	0
-14.65	3.89796	0		-14.65	3.89796	0		-14.65	3.89796	0		-14.65	3.89796	0
-14.65	3.91837	0		-14.65	3.91837	0		-14.65	3.91837	0		-14.65	3.91837	0
-14.65	3.93878	0		-14.65	3.93878	0		-14.65	3.93878	0		-14.65	3.93878	0
-14.65	3.95918	0		-14.65	3.95918	0		-14.65	3.95918	0		-14.65	3.95918	0
-14.65	3.97959	0		-14.65	3.97959	0		-14.65	3.97959	0		-14.65	3.97959	0
-14.65	4	0		-14.65	4	0		-14.65	4	0		-14.65	4	0
-14.65	4.02041	0		-14.65	4.02041	0		-14.65	4.02041	0		-14.65	4.02041	0
-14.65	4.04082	0		-14.65	4.04082	0		-14.65	4.04082	0		-14.65	4.04082	0
-14.65	4.06122	0		-14.65	4.06122	0		-14.65	4.06122	0		-14.65	4.06122	0
-14.65	4.08163	0		-14.65	4.08163	0		-14.65	4.08163	0		-14.65	4.08163	0
-14.65	4.10204	0		-14.65	4.10204	0		-14.65	4.10204	0		-14.65	4.10204	0
-14.65	4.12245	0		-14.65	4.12245	0		-14.65	4.12245	0		-14.65	4.12245	0
-14.65	4.14286	0		-14.65	4.14286	0		-14.65	4.14286	0		-14.65	4.14286	0
-14.65	4.16327	0		-14.65	4.16327	0		-14.65	4.16327	0		-14.65	4.16327	0
-14.65	4.18367	0		-14.65	4.18367	0		-14.65	4.18367	0		-14.65	4.18367	0
-14.65	4.20408	0		-14.65	4.20408	0		-14.65	4.20408	0		-14.65	4.20408	0
-14.65	4.22449	0		-14.65	4.22449	0		-14.65	4.22449	0		-14.65	4.22449	0
-14.65	4.2449	0		-14.65	4.2449	0		-14.65	4.2449	0		-14.65	4.2449	0
-14.65	4.26531	0		-14.65	4.26531	0		-14.65	4.26531	0		-14.65	4.26531	0
-14.65	4.28571	0		-14.65	4.28571	0		-14.65	4.28571	0		-14.65	4.28571	0
-14.65	4.30612	0		-14.65	4.30612	0		-14.65	4.30612	0		-14.65	4.30612	0
-14.65	4.32653	0		-14.65	4.32653	0		-14.65	4.32653	0		-14.65	4.32653	0
-14.65	4.34694	0		-14.65	4.34694	0		-14.65	4.34694	0		-14.65	4.34694	0
-14.65	4.36735	0		-14.65	4.36735	0		-14.65	4.36735	0		-14.65	4.36735	0
-14.65	4.38776	0		-14.65	4.38776	0		-14.65	4.38776	0		-14.65	4.38776	0
-14.65	4.40816	0		-14.65	4.40816	0		-14.65	4.40816	0		-14.65	4.40816	0
-14.65	4.42857	0		-14.65	4.42857	0		-14.65	4.42857	0		-14.65	4.42857	0
-14.65	4.44898	0		-14.65	4.44898	0		-14.65	4.44898	0		-14.65	4.44898	0
-14.65	4.46939	0		-14.65	4.46939	0		-14.65	4.46939	0		-14.65	4.46939	0
-14.65	4.4898	0		-14.65	4.4898	0		-14.65	4.4898	0		-14.65	4.4898	0
-14.65	4.5102	0		-14.65	4.5102	0		-14.65	4.5102	0		-14.65	4.5102	0
-14.65	4.53061	0		-14.65	4.53061	0		-14.65	4.53061	0		-14.65	4.53061	0
-14.65	4.55102	0		-14.65	4.55102	0		-14.65	4.55102	0		-14.65	4.55102	0
-14.65	4.57143	0		-14.65	4.57143	0		-14.65	4.57143	0		-14.65	4.57143	0
-14.65	4.59184	0		-14.65	4.59184	0		-14.65	4.59184	0		-14.65	4.59184	0
-14.65	4.61224	0		-14.65	4.61224	0		-14.65	4.61224	0		-14.65	4.61224	0
-14.65	4.63265	0		-14.65	4.63265	0		-14.65	4.63265	0		-14.65	4.63265	0
-14.65	4.65306	0		-14.65	4.65306	0		-14.65	4.65306	0		-14.65	4.65306	0
-14.65	4.67347	0		-14.65	4.67347	0		-14.65	4.67347	0		-14.65	4.67347	0
-14.65	4.69388	0		-14.65	4.69388	0		-14.65	4.69388	0		-14.65	4.69388	0
-14.65	4.71429	0		-14.65	4.71429	0		-14.65	4.71429	0		-14.65	4.71429	0
-14.65	4.73469	0		-14.65	4.73469	0		-14.65	4.73469	0		-14.65	4.73469	0
-14.65	4.7551	0		-14.65	4.7551	0		-14.65	4.7551	0		-14.65	4.7551	0
-14.65	4.77551	0		-14.65	4.77551	0		-14.65	4.77551	0		-14.65	4.77551	0
-14.65	4.79592	0		-14.65	4.79592	0		-14.65	4.79592	0		-14.65	4.79592	0
-14.65	4.81633	0		-14.65	4.81633	0		-14.65	4.81633	0		-14.65	4.81633	0
-14.65	4.83674	0		-14.65	4.83674	0		-14.65	4.83674	0		-14.65	4.83674	0
-14.65	4.85714	0		-14.65	4.85714	0		-14.65	4.85714	0		-14.65	4.85714	0
-14.65	4.87755	0		-14.65	4.87755	0		-14.65	4.87755	0		-14.65	4.87755	0
-14.65	4.89796	0		-14.65	4.89796	0		-14.65	4.89796	0		-14.65	4.89796	0
-14.65	4.91837	0		-14.65	4.91837	0		-14.65	4.91837	0		-14.65	4.91837	0
-14.65	4.93878	0		-14.65	4.93878	0		-14.65	4.93878	0		-14.65	4.93878	0
-14.65	4.95918	0		-14.65	4.95918	0		-14.65	4.95918	0		-14.65	4.95918	0
-14.65	4.97959	0		-14.65	4.97959	0		-14.65	4.97959	0		-14.65	4.97959	0
-14.65	5	0		-14.65	5	0		-14.65	5	0		-14.65	5	0
-14.65	5.02041	0		-14.65	5.02041	0		-14.65	5.02041	0		-14.65	5.02041	0
-14.65	5.04082	0		-14.65	5.04082	0		-14.65	5.04082	0		-14.65	5.04082	0
-14.65	5.06122	0		-14.65	5.06122	0		-14.65	5.06122	0		-14.65	5.06122	0
-14.65	5.08163	0		-14.65	5.08163	0		-14.65	5.08163	0		-14.65	5.08163	0
-14.65	5.10204	0		-14.65	5.10204	0		-14.65	5.10204	0		-14.65	5.10204	0
-14.65	5.12245	0		-14.65	5.12245	0		-14.65	5.12245	0		-14.65	5.12245	0
-14.65	5.14286	0		-14.65	5.14286	0		-14.65	5.14286	0		-14.65	5.14286	0
-14.65	5.16327	0		-14.65	5.16327	0		-14.65	5.16327	0		-14.65	5.16327	0
-14.65	5.18367	0		-14.65	5.18367	0		-14.65	5.18367	0		-14.65	5.18367	0
-14.65	5.20408	0		-14.65	5.20408	0		-14.65	5.20408	0		-14.65	5.20408	0
-14.65	5.22449	0		-14.65	5.22449	0		-14.65	5.22449	0		-14.65	5.22449	0
-14.65	5.2449	0		-14.65	5.2449	0		-14.65	5.2449	0		-14.65	5.2449	0
-14.65	5.26531	0		-14.65	5.26531	0		-14.65	5.26531	0		-14.65	5.26531	0
-14.65	5.28571	0		-14.65	5.28571	0		-14.65	5.28571	0		-14.65	5.28571	0
-14.65	5.30612	0		-14.65	5.30612	0		-14.65	5.30612	0		-14.65	5.30612	0
-14.65	5.32653	0		-14.65	5.32653	0		-14.65	5.32653	0		-14.65	5.32653	0
-14.65	5.34694	0		-14.65	5.34694	0		-14.65	5.34694	0		-14.65	5.34694	0
-14.65	5.36735	0		-14.65	5.36735	0		-14.65	5.36735	0		-14.65	5.36735	0
-14.65	5.38776	0		-14.65	5.38776	0		-14.65	5.38776	0		-14.65	5.38776	0
-14.65	5.40816	0		-14.65	5.40816	0		-14.65	5.40816	0		-14.65	5.40816	0
-14.65	5.42857	0		-14.65	5.42857	0		-14.65	5.42857	0		-14.65	5.42857	0
-14.65	5.44898	0		-14.65	5.44898	0		-14.65	5.44898	0		-14.65	5.44898	0
-14.65	5.46939	0		-14.65	5.46939	0		-14.65	5.46939	0		-14.65	5.46939	0
-14.65	5.4898	0		-14.65	5.4898	0		-14.65	5.4898	0		-14.65	5.4898	0
-14.65	5.5102	0		-14.65	5.5102	0		-14.65	5.5102	0		-14.65	5.5102	0
-14.65	5.53061	0		-14.65	5.53061	0		-14.65	5.53061	0		-14.65	5.53061	0
-14.65	5.55102	0		-14.65	5.55102	0		-14.65	5.55102	0		-14.65	5.55102	0
-14.65	5.57143	0		-14.65	5.57143	0		-14.65	5.57143	0		-14.65	5.57143	0
-14.65	5.59184	0		-14.65	5.59184	0		-14.65	5.59184	0		-14.65	5.59184	0
-14.65	5.61224	0		-14.65	5.61224	0		-14.65	5.61224	0		-14.65	5.61224	0
-14.65	5.63265	0		-14.65	5.63265	0		-14.65	5.63265	0		-14.65	5.63265	0
-14.65	5.65306	0		-14.65	5.65306	0		-14.65	5.65306	0		-14.65	5.65306	0
-14.65	5.67347	0		-14.65	5.67347	0		-14.65	5.67347	0		-14.65	5.67347	0
-14.65	5.69388	0		-14.65	5.69388	0		-14.65	5.69388	0		-14.65	5.69388	0
-14.65	5.71429	0		-14.65	5.71429	0		-14.65	5.71429	0		-14.65	5.71429	0
-14.65	5.73469	0		-14.65	5.73469	0		-14.65	5.73469	0		-14.65	5.73469	0
-14.65	5.7551	0		-14.65	5.7551	0		-14.65	5.7551	0		-14.65	5.7551	0
-14.65	5.77551	0		-14.65	5.77551	0		-14.65	5.77551	0		-14.65	5.77551	0
-14.65	5.79592	0		-14.65	5.79592	0		-14.65	5.79592	0		-14.65	5.79592	0
-14.65	5.81633	0		-14.65	5.81633	0		-14.65	5.81633	0		-14.65	5.81633	0
-14.65	5.83674	0		-14.65	5.83674	0		-14.65	5.83674	0		-14.65	5.83674	0
-14.65	5.85714	0		-14.65	5.85714	0		-14.65	5.85714	0		-14.65	5.85714	0
-14.65	5.87755	0		-14.65	5.87755	0		-14.65	5.87755	0		-14.65	5.87755	0
-14.65	5.89796	0		-14.65	5.89796	0		-14.65	5.89796	0		-14.65	5.89796	0
-14.65	5.91837	0		-14.65	5.91837	0		-14.65	5.91837	0		-14.65	5.91837	0
-14.65	5.93878	0		-14.65	5.93878	0		-14.65	5.93878	0		-14.65	5.93878	0
-14.65	5.95918	0		-14.65	5.95918	0		-14.65	5.95918	0		-14.65	5.95918	0
-14.65	5.97959	0		-14.65	5.97959	0		-14.65	5.97959	0		-14.65	5.97959	0
-14.65	6	0		-14.65	6	0		-14.65	6	0		-14.65	6	0
-14.6	0	0.00356		-14.6	0	0.000287474		-14.6	0	0.00136		-14.6	0	-0.00107
-14.6	0.02041	0.01742		-14.6	0.02041	0.00146		-14.6	0.02041	0.00662		-14.6	0.02041	-0.00516
-14.6	0.04082	0.0268		-14.6	0.04082	0.00259		-14.6	0.04082	0.01022		-14.6	0.04082	-0.00763
-14.6	0.06122	0.03084		-14.6	0.06122	0.00379		-14.6	0.06122	0.01206		-14.6	0.06122	-0.00827
-14.6	0.08163	0.02818		-14.6	0.08163	0.00463		-14.6	0.08163	0.01145		-14.6	0.08163	-0.00682
-14.6	0.10204	0.02247		-14.6	0.10204	0.00484		-14.6	0.10204	0.00929		-14.6	0.10204	-0.00446
-14.6	0.12245	0.01901		-14.6	0.12245	0.00451		-14.6	0.12245	0.00742		-14.6	0.12245	-0.00291
-14.6	0.14286	0.01751		-14.6	0.14286	0.00402		-14.6	0.14286	0.0065		-14.6	0.14286	-0.00248
-14.6	0.16326	0.01433		-14.6	0.16326	0.00348		-14.6	0.16326	0.0054		-14.6	0.16326	-0.00192
-14.6	0.18367	0.00914		-14.6	0.18367	0.00274		-14.6	0.18367	0.00353		-14.6	0.18367	-0.000795438
-14.6	0.20408	0.00426		-14.6	0.20408	0.00175		-14.6	0.20408	0.00136		-14.6	0.20408	0.000387246
-14.6	0.22449	0.00288		-14.6	0.22449	0.000783131		-14.6	0.22449	0.00045599		-14.6	0.22449	0.000327141
-14.6	0.2449	0.00362		-14.6	0.2449	0.00046213		-14.6	0.2449	0.00142		-14.6	0.2449	-0.000959883
-14.6	0.26531	0.00357		-14.6	0.26531	0.000756902		-14.6	0.26531	0.00171		-14.6	0.26531	-0.000948835
-14.6	0.28571	0.00296		-14.6	0.28571	0.000883208		-14.6	0.28571	0.00158		-14.6	0.28571	-0.000699185
-14.6	0.30612	0.0023		-14.6	0.30612	0.000852398		-14.6	0.30612	0.00133		-14.6	0.30612	-0.000475058
-14.6	0.32653	0.00177		-14.6	0.32653	0.000760114		-14.6	0.32653	0.00108		-14.6	0.32653	-0.000321372
-14.6	0.34694	0.00136		-14.6	0.34694	0.000663171		-14.6	0.34694	0.000883217		-14.6	0.34694	-0.000220046
-14.6	0.36735	0.00107		-14.6	0.36735	0.000585209		-14.6	0.36735	0.000737097		-14.6	0.36735	-0.000151888
-14.6	0.38776	0.000866381		-14.6	0.38776	0.000530074		-14.6	0.38776	0.000635623		-14.6	0.38776	-0.000105549
-14.6	0.40816	0.000725866		-14.6	0.40816	0.000489301		-14.6	0.40816	0.00056408		-14.6	0.40816	-7.47788e-05
-14.6	0.42857	0.000628078		-14.6	0.42857	0.00045324		-14.6	0.42857	0.000510482		-14.6	0.42857	-5.72418e-05
-14.6	0.44898	0.000565081		-14.6	0.44898	0.000418195		-14.6	0.44898	0.000469285		-14.6	0.44898	-5.10896e-05
-14.6	0.46939	0.000528964		-14.6	0.46939	0.000384837		-14.6	0.46939	0.000437641		-14.6	0.46939	-5.28033e-05
-14.6	0.4898	0.000507234		-14.6	0.4898	0.000353757		-14.6	0.4898	0.000411571		-14.6	0.4898	-5.78139e-05
-14.6	0.5102	0.000485667		-14.6	0.5102	0.000323388		-14.6	0.5102	0.000385308		-14.6	0.5102	-6.19195e-05
-14.6	0.53061	0.000453414		-14.6	0.53061	0.000291078		-14.6	0.53061	0.000353479		-14.6	0.53061	-6.24004e-05
-14.6	0.55102	0.000406531		-14.6	0.55102	0.000255252		-14.6	0.55102	0.000313746		-14.6	0.55102	-5.84939e-05
-14.6	0.57143	0.000348003		-14.6	0.57143	0.000216545		-14.6	0.57143	0.000267647		-14.6	0.57143	-5.11021e-05
-14.6	0.59184	0.000284986		-14.6	0.59184	0.000177417		-14.6	0.59184	0.000219413		-14.6	0.59184	-4.19962e-05
-14.6	0.61225	0.000225186		-14.6	0.61225	0.000140932		-14.6	0.61225	0.000173892		-14.6	0.61225	-3.29606e-05
-14.6	0.63265	0.000174011		-14.6	0.63265	0.000109499		-14.6	0.63265	0.000134696		-14.6	0.63265	-2.51971e-05
-14.6	0.65306	0.000133325		-14.6	0.65306	8.4124e-05		-14.6	0.65306	0.000103244		-14.6	0.65306	-1.91198e-05
-14.6	0.67347	0.000101973		-14.6	0.67347	6.4384e-05		-14.6	0.67347	7.89084e-05		-14.6	0.67347	-1.45244e-05
-14.6	0.69388	7.7521e-05		-14.6	0.69388	4.90479e-05		-14.6	0.69388	6.00213e-05		-14.6	0.69388	-1.09734e-05
-14.6	0.71429	5.78986e-05		-14.6	0.71429	3.68755e-05		-14.6	0.71429	4.49978e-05		-14.6	0.71429	-8.12226e-06
-14.6	0.73469	4.19981e-05		-14.6	0.73469	2.70663e-05		-14.6	0.73469	3.28779e-05		-14.6	0.73469	-5.81162e-06
-14.6	0.7551	2.9389e-05		-14.6	0.7551	1.92413e-05		-14.6	0.7551	2.32348e-05		-14.6	0.7551	-3.99345e-06
-14.6	0.77551	1.98334e-05		-14.6	0.77551	1.32145e-05		-14.6	0.77551	1.58532e-05		-14.6	0.77551	-2.63866e-06
-14.6	0.79592	1.2995e-05		-14.6	0.79592	8.80115e-06		-14.6	0.79592	1.04938e-05		-14.6	0.79592	-1.6926e-06
-14.6	0.81633	8.37766e-06		-14.6	0.81633	5.74301e-06		-14.6	0.81633	6.81574e-06		-14.6	0.81633	-1.07273e-06
-14.6	0.83674	5.40031e-06		-14.6	0.83674	3.72401e-06		-14.6	0.83674	4.4094e-06		-14.6	0.83674	-6.85384e-07
-14.6	0.85714	3.51423e-06		-14.6	0.85714	2.42664e-06		-14.6	0.85714	2.87247e-06		-14.6	0.85714	-4.45828e-07
-14.6	0.87755	2.29859e-06		-14.6	0.87755	1.58935e-06		-14.6	0.87755	1.88191e-06		-14.6	0.87755	-2.92562e-07
-14.6	0.89796	1.48878e-06		-14.6	0.89796	1.03475e-06		-14.6	0.89796	1.22448e-06		-14.6	0.89796	-1.89734e-07
-14.6	0.91837	9.3997e-07		-14.6	0.91837	6.59819e-07		-14.6	0.91837	7.79202e-07		-14.6	0.91837	-1.19383e-07
-14.6	0.93878	5.72622e-07		-14.6	0.93878	4.07457e-07		-14.6	0.93878	4.79598e-07		-14.6	0.93878	-7.21407e-08
-14.6	0.95918	3.35562e-07		-14.6	0.95918	2.42483e-07		-14.6	0.95918	2.84277e-07		-14.6	0.95918	-4.17946e-08
-14.6	0.97959	1.90099e-07		-14.6	0.97959	1.39416e-07		-14.6	0.97959	1.62799e-07		-14.6	0.97959	-2.33834e-08
-14.6	1	1.05624e-07		-14.6	1	7.83066e-08		-14.6	1	9.11735e-08		-14.6	1	-1.28669e-08
-14.6	1.02041	5.88939e-08		-14.6	1.02041	4.38125e-08		-14.6	1.02041	5.09728e-08		-14.6	1.02041	-7.16029e-09
-14.6	1.04082	3.36346e-08		-14.6	1.04082	2.49229e-08		-14.6	1.04082	2.90447e-08		-14.6	1.04082	-4.12175e-09
-14.6	1.06122	1.96948e-08		-14.6	1.06122	1.45085e-08		-14.6	1.06122	1.69533e-08		-14.6	1.06122	-2.44479e-09
-14.6	1.08163	1.15934e-08		-14.6	1.08163	8.52547e-09		-14.6	1.08163	9.97965e-09		-14.6	1.08163	-1.45418e-09
-14.6	1.10204	6.69673e-09		-14.6	1.10204	4.94507e-09		-14.6	1.10204	5.78883e-09		-14.6	1.10204	-8.43756e-10
-14.6	1.12245	3.73231e-09		-14.6	1.12245	2.7807e-09		-14.6	1.12245	3.25041e-09		-14.6	1.12245	-4.69716e-10
-14.6	1.14286	1.99092e-09		-14.6	1.14286	1.50109e-09		-14.6	1.14286	1.75032e-09		-14.6	1.14286	-2.49227e-10
-14.6	1.16327	1.01598e-09		-14.6	1.16327	7.76244e-10		-14.6	1.16327	9.02418e-10		-14.6	1.16327	-1.26174e-10
-14.6	1.18367	5.00137e-10		-14.6	1.18367	3.86876e-10		-14.6	1.18367	4.48468e-10		-14.6	1.18367	-6.15927e-11
-14.6	1.20408	2.42642e-10		-14.6	1.20408	1.8913e-10		-14.6	1.20408	2.18866e-10		-14.6	1.20408	-2.9736e-11
-14.6	1.22449	1.20105e-10		-14.6	1.22449	9.34836e-11		-14.6	1.22449	1.08254e-10		-14.6	1.22449	-1.47703e-11
-14.6	1.2449	6.23621e-11		-14.6	1.2449	4.80882e-11		-14.6	1.2449	5.58463e-11		-14.6	1.2449	-7.75814e-12
-14.6	1.26531	3.3699e-11		-14.6	1.26531	2.57554e-11		-14.6	1.26531	2.99958e-11		-14.6	1.26531	-4.24038e-12
-14.6	1.28571	1.83033e-11		-14.6	1.28571	1.39547e-11		-14.6	1.28571	1.62688e-11		-14.6	1.28571	-2.31413e-12
-14.6	1.30612	9.68422e-12		-14.6	1.30612	7.41202e-12		-14.6	1.30612	8.63374e-12		-14.6	1.30612	-1.22171e-12
-14.6	1.32653	4.90599e-12		-14.6	1.32653	3.78514e-12		-14.6	1.32653	4.3996e-12		-14.6	1.32653	-6.14468e-13
-14.6	1.34694	2.36304e-12		-14.6	1.34694	1.84236e-12		-14.6	1.34694	2.13522e-12		-14.6	1.34694	-2.92858e-13
-14.6	1.36735	1.08171e-12		-14.6	1.36735	8.53359e-13		-14.6	1.36735	9.85742e-13		-14.6	1.36735	-1.32383e-13
-14.6	1.38776	4.73978e-13		-14.6	1.38776	3.78287e-13		-14.6	1.38776	4.35565e-13		-14.6	1.38776	-5.72781e-14
-14.6	1.40816	2.03093e-13		-14.6	1.40816	1.6343e-13		-14.6	1.40816	1.87767e-13		-14.6	1.40816	-2.43369e-14
-14.6	1.42857	8.87606e-14		-14.6	1.42857	7.14052e-14		-14.6	1.42857	8.20633e-14		-14.6	1.42857	-1.06582e-14
-14.6	1.44898	4.13346e-14		-14.6	1.44898	3.29331e-14		-14.6	1.44898	3.79574e-14		-14.6	1.44898	-5.02429e-15
-14.6	1.46939	2.04621e-14		-14.6	1.46939	1.61375e-14		-14.6	1.46939	1.86506e-14		-14.6	1.46939	-2.51311e-15
-14.6	1.4898	1.02891e-14		-14.6	1.4898	8.08533e-15		-14.6	1.4898	9.34956e-15		-14.6	1.4898	-1.26423e-15
-14.6	1.5102	5.04398e-15		-14.6	1.5102	3.97389e-15		-14.6	1.5102	4.58866e-15		-14.6	1.5102	-6.14774e-16
-14.6	1.53061	2.36138e-15		-14.6	1.53061	1.87211e-15		-14.6	1.53061	2.15614e-15		-14.6	1.53061	-2.84032e-16
-14.6	1.55102	1.04759e-15		-14.6	1.55102	8.37453e-16		-14.6	1.55102	9.61419e-16		-14.6	1.55102	-1.23966e-16
-14.6	1.57143	4.39745e-16		-14.6	1.57143	3.54885e-16		-14.6	1.57143	4.05974e-16		-14.6	1.57143	-5.10898e-17
-14.6	1.59184	1.75321e-16		-14.6	1.59184	1.42906e-16		-14.6	1.59184	1.62889e-16		-14.6	1.59184	-1.9983e-17
-14.6	1.61224	6.73557e-17		-14.6	1.61224	5.53864e-17		-14.6	1.61224	6.29389e-17		-14.6	1.61224	-7.55254e-18
-14.6	1.63265	2.5862e-17		-14.6	1.63265	2.13423e-17		-14.6	1.63265	2.42258e-17		-14.6	1.63265	-2.88347e-18
-14.6	1.65306	1.05055e-17		-14.6	1.65306	8.62069e-18		-14.6	1.65306	9.80519e-18		-14.6	1.65306	-1.1845e-18
-14.6	1.67347	4.636e-18		-14.6	1.67347	3.76544e-18		-14.6	1.67347	4.29693e-18		-14.6	1.67347	-5.31488e-19
-14.6	1.69388	2.13522e-18		-14.6	1.69388	1.72386e-18		-14.6	1.69388	1.97011e-18		-14.6	1.69388	-2.46248e-19
-14.6	1.71429	9.71786e-19		-14.6	1.71429	7.84475e-19		-14.6	1.71429	8.95887e-19		-14.6	1.71429	-1.11412e-19
-14.6	1.73469	4.23951e-19		-14.6	1.73469	3.43452e-19		-14.6	1.73469	3.91435e-19		-14.6	1.73469	-4.79829e-20
-14.6	1.7551	1.75269e-19		-14.6	1.7551	1.42764e-19		-14.6	1.7551	1.62275e-19		-14.6	1.7551	-1.95107e-20
-14.6	1.77551	6.84503e-20		-14.6	1.77551	5.61193e-20		-14.6	1.77551	6.35963e-20		-14.6	1.77551	-7.47703e-21
-14.6	1.79592	2.528e-20		-14.6	1.79592	2.08752e-20		-14.6	1.79592	2.35803e-20		-14.6	1.79592	-2.70516e-21
-14.6	1.81633	8.89325e-21		-14.6	1.81633	7.39734e-21		-14.6	1.81633	8.32941e-21		-14.6	1.81633	-9.32067e-22
-14.6	1.83674	3.0482e-21		-14.6	1.83674	2.54968e-21		-14.6	1.83674	2.8641e-21		-14.6	1.83674	-3.14416e-22
-14.6	1.85714	1.07015e-21		-14.6	1.85714	8.95244e-22		-14.6	1.85714	1.00554e-21		-14.6	1.85714	-1.10292e-22
-14.6	1.87755	4.07326e-22		-14.6	1.87755	3.38477e-22		-14.6	1.87755	3.81161e-22		-14.6	1.87755	-4.26841e-23
-14.6	1.89796	1.675e-22		-14.6	1.89796	1.38172e-22		-14.6	1.89796	1.56014e-22		-14.6	1.89796	-1.78416e-23
-14.6	1.91837	7.01696e-23		-14.6	1.91837	5.77063e-23		-14.6	1.91837	6.52122e-23		-14.6	1.91837	-7.50584e-24
-14.6	1.93878	2.85569e-23		-14.6	1.93878	2.34984e-23		-14.6	1.93878	2.65368e-23		-14.6	1.93878	-3.03836e-24
-14.6	1.95918	1.10587e-23		-14.6	1.95918	9.12313e-24		-14.6	1.95918	1.02875e-23		-14.6	1.95918	-1.1644e-24
-14.6	1.97959	4.04829e-24		-14.6	1.97959	3.3517e-24		-14.6	1.97959	3.77239e-24		-14.6	1.97959	-4.20689e-25
-14.6	2	1.39948e-24		-14.6	2	1.16355e-24		-14.6	2	1.30681e-24		-14.6	2	-1.43261e-25
-14.6	2.02041	4.58154e-25		-14.6	2.02041	3.82683e-25		-14.6	2.02041	4.28812e-25		-14.6	2.02041	-4.61285e-26
-14.6	2.04082	1.43626e-25		-14.6	2.04082	1.20515e-25		-14.6	2.04082	1.34734e-25		-14.6	2.04082	-1.42183e-26
-14.6	2.06122	4.4478e-26		-14.6	2.06122	3.74298e-26		-14.6	2.06122	4.17795e-26		-14.6	2.06122	-4.34971e-27
-14.6	2.08163	1.44236e-26		-14.6	2.08163	1.21208e-26		-14.6	2.08163	1.35338e-26		-14.6	2.08163	-1.41303e-27
-14.6	2.10204	5.11704e-27		-14.6	2.10204	4.27763e-27		-14.6	2.10204	4.78656e-27		-14.6	2.10204	-5.08926e-28
-14.6	2.12245	1.92866e-27		-14.6	2.12245	1.60515e-27		-14.6	2.12245	1.7996e-27		-14.6	2.12245	-1.94453e-28
-14.6	2.14286	7.26499e-28		-14.6	2.14286	6.03624e-28		-14.6	2.14286	6.7727e-28		-14.6	2.14286	-7.36459e-29
-14.6	2.16327	2.6339e-28		-14.6	2.16327	2.18905e-28		-14.6	2.16327	2.45589e-28		-14.6	2.16327	-2.66843e-29
-14.6	2.18367	9.05945e-29		-14.6	2.18367	7.53932e-29		-14.6	2.18367	8.45361e-29		-14.6	2.18367	-9.14288e-30
-14.6	2.20408	2.94438e-29		-14.6	2.20408	2.45497e-29		-14.6	2.20408	2.75042e-29		-14.6	2.20408	-2.95449e-30
-14.6	2.22449	9.04436e-30		-14.6	2.22449	7.55824e-30		-14.6	2.22449	8.45924e-30		-14.6	2.22449	-9.00992e-31
-14.6	2.2449	2.63809e-30		-14.6	2.2449	2.21024e-30		-14.6	2.2449	2.47074e-30		-14.6	2.2449	-2.60492e-31
-14.6	2.26531	7.42182e-31		-14.6	2.26531	6.23337e-31		-14.6	2.26531	6.9589e-31		-14.6	2.26531	-7.25529e-32
-14.6	2.28571	2.09431e-31		-14.6	2.28571	1.76102e-31		-14.6	2.28571	1.9641e-31		-14.6	2.28571	-2.03086e-32
-14.6	2.30612	6.29378e-32		-14.6	2.30612	5.28396e-32		-14.6	2.30612	5.89456e-32		-14.6	2.30612	-6.10607e-33
-14.6	2.32653	2.06392e-32		-14.6	2.32653	1.72691e-32		-14.6	2.32653	1.92909e-32		-14.6	2.32653	-2.02185e-33
-14.6	2.34694	7.06566e-33		-14.6	2.34694	5.89453e-33		-14.6	2.34694	6.59485e-33		-14.6	2.34694	-7.00315e-34
-14.6	2.36735	2.38715e-33		-14.6	2.36735	1.98849e-33		-14.6	2.36735	2.22728e-33		-14.6	2.36735	-2.38786e-34
-14.6	2.38775	7.77363e-34		-14.6	2.38775	6.46639e-34		-14.6	2.38775	7.2511e-34		-14.6	2.38775	-7.84706e-35
-14.6	2.40816	2.4011e-34		-14.6	2.40816	1.99704e-34		-14.6	2.40816	2.24099e-34		-14.6	2.40816	-2.43947e-35
-14.6	2.42857	6.91577e-35		-14.6	2.42857	5.75664e-35		-14.6	2.42857	6.46145e-35		-14.6	2.42857	-7.04811e-36
-14.6	2.44898	1.71907e-35		-14.6	2.44898	1.43145e-35		-14.6	2.44898	1.61112e-35		-14.6	2.44898	-1.79666e-36
-14.6	2.46939	3.7447e-36		-14.6	2.46939	3.11768e-36		-14.6	2.46939	3.52541e-36		-14.6	2.46939	-4.07727e-37
-14.6	2.4898	4.15981e-37		-14.6	2.4898	3.46224e-37		-14.6	2.4898	3.94985e-37		-14.6	2.4898	-4.8761e-38
-14.6	2.5102	2.36492e-38		-14.6	2.5102	1.96784e-38		-14.6	2.5102	2.26143e-38		-14.6	2.5102	-2.93591e-39
-14.6	2.53061	0		-14.6	2.53061	0		-14.6	2.53061	0		-14.6	2.53061	0
-14.6	2.55102	0		-14.6	2.55102	0		-14.6	2.55102	0		-14.6	2.55102	0
-14.6	2.57143	0		-14.6	2.57143	0		-14.6	2.57143	0		-14.6	2.57143	0
-14.6	2.59184	0		-14.6	2.59184	0		-14.6	2.59184	0		-14.6	2.59184	0
-14.6	2.61225	0		-14.6	2.61225	0		-14.6	2.61225	0		-14.6	2.61225	0
-14.6	2.63265	0		-14.6	2.63265	0		-14.6	2.63265	0		-14.6	2.63265	0
-14.6	2.65306	0		-14.6	2.65306	0		-14.6	2.65306	0		-14.6	2.65306	0
-14.6	2.67347	0		-14.6	2.67347	0		-14.6	2.67347	0		-14.6	2.67347	0
-14.6	2.69388	0		-14.6	2.69388	0		-14.6	2.69388	0		-14.6	2.69388	0
-14.6	2.71429	0		-14.6	2.71429	0		-14.6	2.71429	0		-14.6	2.71429	0
-14.6	2.73469	0		-14.6	2.73469	0		-14.6	2.73469	0		-14.6	2.73469	0
-14.6	2.7551	0		-14.6	2.7551	0		-14.6	2.7551	0		-14.6	2.7551	0
-14.6	2.77551	0		-14.6	2.77551	0		-14.6	2.77551	0		-14.6	2.77551	0
-14.6	2.79592	0		-14.6	2.79592	0		-14.6	2.79592	0		-14.6	2.79592	0
-14.6	2.81633	0		-14.6	2.81633	0		-14.6	2.81633	0		-14.6	2.81633	0
-14.6	2.83674	0		-14.6	2.83674	0		-14.6	2.83674	0		-14.6	2.83674	0
-14.6	2.85714	0		-14.6	2.85714	0		-14.6	2.85714	0		-14.6	2.85714	0
-14.6	2.87755	0		-14.6	2.87755	0		-14.6	2.87755	0		-14.6	2.87755	0
-14.6	2.89796	0		-14.6	2.89796	0		-14.6	2.89796	0		-14.6	2.89796	0
-14.6	2.91837	0		-14.6	2.91837	0		-14.6	2.91837	0		-14.6	2.91837	0
-14.6	2.93878	0		-14.6	2.93878	0		-14.6	2.93878	0		-14.6	2.93878	0
-14.6	2.95918	0		-14.6	2.95918	0		-14.6	2.95918	0		-14.6	2.95918	0
-14.6	2.97959	0		-14.6	2.97959	0		-14.6	2.97959	0		-14.6	2.97959	0
-14.6	3	0		-14.6	3	0		-14.6	3	0		-14.6	3	0
-14.6	3.02041	0		-14.6	3.02041	0		-14.6	3.02041	0		-14.6	3.02041	0
-14.6	3.04082	0		-14.6	3.04082	0		-14.6	3.04082	0		-14.6	3.04082	0
-14.6	3.06122	0		-14.6	3.06122	0		-14.6	3.06122	0		-14.6	3.06122	0
-14.6	3.08163	0		-14.6	3.08163	0		-14.6	3.08163	0		-14.6	3.08163	0
-14.6	3.10204	0		-14.6	3.10204	0		-14.6	3.10204	0		-14.6	3.10204	0
-14.6	3.12245	0		-14.6	3.12245	0		-14.6	3.12245	0		-14.6	3.12245	0
-14.6	3.14286	0		-14.6	3.14286	0		-14.6	3.14286	0		-14.6	3.14286	0
-14.6	3.16327	0		-14.6	3.16327	0		-14.6	3.16327	0		-14.6	3.16327	0
-14.6	3.18367	0		-14.6	3.18367	0		-14.6	3.18367	0		-14.6	3.18367	0
-14.6	3.20408	0		-14.6	3.20408	0		-14.6	3.20408	0		-14.6	3.20408	0
-14.6	3.22449	0		-14.6	3.22449	0		-14.6	3.22449	0		-14.6	3.22449	0
-14.6	3.2449	0		-14.6	3.2449	0		-14.6	3.2449	0		-14.6	3.2449	0
-14.6	3.26531	0		-14.6	3.26531	0		-14.6	3.26531	0		-14.6	3.26531	0
-14.6	3.28571	0		-14.6	3.28571	0		-14.6	3.28571	0		-14.6	3.28571	0
-14.6	3.30612	0		-14.6	3.30612	0		-14.6	3.30612	0		-14.6	3.30612	0
-14.6	3.32653	0		-14.6	3.32653	0		-14.6	3.32653	0		-14.6	3.32653	0
-14.6	3.34694	0		-14.6	3.34694	0		-14.6	3.34694	0		-14.6	3.34694	0
-14.6	3.36735	0		-14.6	3.36735	0		-14.6	3.36735	0		-14.6	3.36735	0
-14.6	3.38775	0		-14.6	3.38775	0		-14.6	3.38775	0		-14.6	3.38775	0
-14.6	3.40816	0		-14.6	3.40816	0		-14.6	3.40816	0		-14.6	3.40816	0
-14.6	3.42857	0		-14.6	3.42857	0		-14.6	3.42857	0		-14.6	3.42857	0
-14.6	3.44898	0		-14.6	3.44898	0		-14.6	3.44898	0		-14.6	3.44898	0
-14.6	3.46939	0		-14.6	3.46939	0		-14.6	3.46939	0		-14.6	3.46939	0
-14.6	3.4898	0		-14.6	3.4898	0		-14.6	3.4898	0		-14.6	3.4898	0
-14.6	3.5102	0		-14.6	3.5102	0		-14.6	3.5102	0		-14.6	3.5102	0
-14.6	3.53061	0		-14.6	3.53061	0		-14.6	3.53061	0		-14.6	3.53061	0
-14.6	3.55102	0		-14.6	3.55102	0		-14.6	3.55102	0		-14.6	3.55102	0
-14.6	3.57143	0		-14.6	3.57143	0		-14.6	3.57143	0		-14.6	3.57143	0
-14.6	3.59184	0		-14.6	3.59184	0		-14.6	3.59184	0		-14.6	3.59184	0
-14.6	3.61225	0		-14.6	3.61225	0		-14.6	3.61225	0		-14.6	3.61225	0
-14.6	3.63265	0		-14.6	3.63265	0		-14.6	3.63265	0		-14.6	3.63265	0
-14.6	3.65306	0		-14.6	3.65306	0		-14.6	3.65306	0		-14.6	3.65306	0
-14.6	3.67347	0		-14.6	3.67347	0		-14.6	3.67347	0		-14.6	3.67347	0
-14.6	3.69388	0		-14.6	3.69388	0		-14.6	3.69388	0		-14.6	3.69388	0
-14.6	3.71429	0		-14.6	3.71429	0		-14.6	3.71429	0		-14.6	3.71429	0
-14.6	3.73469	0		-14.6	3.73469	0		-14.6	3.73469	0		-14.6	3.73469	0
-14.6	3.7551	0		-14.6	3.7551	0		-14.6	3.7551	0		-14.6	3.7551	0
-14.6	3.77551	0		-14.6	3.77551	0		-14.6	3.77551	0		-14.6	3.77551	0
-14.6	3.79592	0		-14.6	3.79592	0		-14.6	3.79592	0		-14.6	3.79592	0
-14.6	3.81633	0		-14.6	3.81633	0		-14.6	3.81633	0		-14.6	3.81633	0
-14.6	3.83674	0		-14.6	3.83674	0		-14.6	3.83674	0		-14.6	3.83674	0
-14.6	3.85714	0		-14.6	3.85714	0		-14.6	3.85714	0		-14.6	3.85714	0
-14.6	3.87755	0		-14.6	3.87755	0		-14.6	3.87755	0		-14.6	3.87755	0
-14.6	3.89796	0		-14.6	3.89796	0		-14.6	3.89796	0		-14.6	3.89796	0
-14.6	3.91837	0		-14.6	3.91837	0		-14.6	3.91837	0		-14.6	3.91837	0
-14.6	3.93878	0		-14.6	3.93878	0		-14.6	3.93878	0		-14.6	3.93878	0
-14.6	3.95918	0		-14.6	3.95918	0		-14.6	3.95918	0		-14.6	3.95918	0
-14.6	3.97959	0		-14.6	3.97959	0		-14.6	3.97959	0		-14.6	3.97959	0
-14.6	4	0		-14.6	4	0		-14.6	4	0		-14.6	4	0
-14.6	4.02041	0		-14.6	4.02041	0		-14.6	4.02041	0		-14.6	4.02041	0
-14.6	4.04082	0		-14.6	4.04082	0		-14.6	4.04082	0		-14.6	4.04082	0
-14.6	4.06122	0		-14.6	4.06122	0		-14.6	4.06122	0		-14.6	4.06122	0
-14.6	4.08163	0		-14.6	4.08163	0		-14.6	4.08163	0		-14.6	4.08163	0
-14.6	4.10204	0		-14.6	4.10204	0		-14.6	4.10204	0		-14.6	4.10204	0
-14.6	4.12245	0		-14.6	4.12245	0		-14.6	4.12245	0		-14.6	4.12245	0
-14.6	4.14286	0		-14.6	4.14286	0		-14.6	4.14286	0		-14.6	4.14286	0
-14.6	4.16327	0		-14.6	4.16327	0		-14.6	4.16327	0		-14.6	4.16327	0
-14.6	4.18367	0		-14.6	4.18367	0		-14.6	4.18367	0		-14.6	4.18367	0
-14.6	4.20408	0		-14.6	4.20408	0		-14.6	4.20408	0		-14.6	4.20408	0
-14.6	4.22449	0		-14.6	4.22449	0		-14.6	4.22449	0		-14.6	4.22449	0
-14.6	4.2449	0		-14.6	4.2449	0		-14.6	4.2449	0		-14.6	4.2449	0
-14.6	4.26531	0		-14.6	4.26531	0		-14.6	4.26531	0		-14.6	4.26531	0
-14.6	4.28571	0		-14.6	4.28571	0		-14.6	4.28571	0		-14.6	4.28571	0
-14.6	4.30612	0		-14.6	4.30612	0		-14.6	4.30612	0		-14.6	4.30612	0
-14.6	4.32653	0		-14.6	4.32653	0		-14.6	4.32653	0		-14.6	4.32653	0
-14.6	4.34694	0		-14.6	4.34694	0		-14.6	4.34694	0		-14.6	4.34694	0
-14.6	4.36735	0		-14.6	4.36735	0		-14.6	4.36735	0		-14.6	4.36735	0
-14.6	4.38776	0		-14.6	4.38776	0		-14.6	4.38776	0		-14.6	4.38776	0
-14.6	4.40816	0		-14.6	4.40816	0		-14.6	4.40816	0		-14.6	4.40816	0
-14.6	4.42857	0		-14.6	4.42857	0		-14.6	4.42857	0		-14.6	4.42857	0
-14.6	4.44898	0		-14.6	4.44898	0		-14.6	4.44898	0		-14.6	4.44898	0
-14.6	4.46939	0		-14.6	4.46939	0		-14.6	4.46939	0		-14.6	4.46939	0
-14.6	4.4898	0		-14.6	4.4898	0		-14.6	4.4898	0		-14.6	4.4898	0
-14.6	4.5102	0		-14.6	4.5102	0		-14.6	4.5102	0		-14.6	4.5102	0
-14.6	4.53061	0		-14.6	4.53061	0		-14.6	4.53061	0		-14.6	4.53061	0
-14.6	4.55102	0		-14.6	4.55102	0		-14.6	4.55102	0		-14.6	4.55102	0
-14.6	4.57143	0		-14.6	4.57143	0		-14.6	4.57143	0		-14.6	4.57143	0
-14.6	4.59184	0		-14.6	4.59184	0		-14.6	4.59184	0		-14.6	4.59184	0
-14.6	4.61224	0		-14.6	4.61224	0		-14.6	4.61224	0		-14.6	4.61224	0
-14.6	4.63265	0		-14.6	4.63265	0		-14.6	4.63265	0		-14.6	4.63265	0
-14.6	4.65306	0		-14.6	4.65306	0		-14.6	4.65306	0		-14.6	4.65306	0
-14.6	4.67347	0		-14.6	4.67347	0		-14.6	4.67347	0		-14.6	4.67347	0
-14.6	4.69388	0		-14.6	4.69388	0		-14.6	4.69388	0		-14.6	4.69388	0
-14.6	4.71429	0		-14.6	4.71429	0		-14.6	4.71429	0		-14.6	4.71429	0
-14.6	4.73469	0		-14.6	4.73469	0		-14.6	4.73469	0		-14.6	4.73469	0
-14.6	4.7551	0		-14.6	4.7551	0		-14.6	4.7551	0		-14.6	4.7551	0
-14.6	4.77551	0		-14.6	4.77551	0		-14.6	4.77551	0		-14.6	4.77551	0
-14.6	4.79592	0		-14.6	4.79592	0		-14.6	4.79592	0		-14.6	4.79592	0
-14.6	4.81633	0		-14.6	4.81633	0		-14.6	4.81633	0		-14.6	4.81633	0
-14.6	4.83674	0		-14.6	4.83674	0		-14.6	4.83674	0		-14.6	4.83674	0
-14.6	4.85714	0		-14.6	4.85714	0		-14.6	4.85714	0		-14.6	4.85714	0
-14.6	4.87755	0		-14.6	4.87755	0		-14.6	4.87755	0		-14.6	4.87755	0
-14.6	4.89796	0		-14.6	4.89796	0		-14.6	4.89796	0		-14.6	4.89796	0
-14.6	4.91837	0		-14.6	4.91837	0		-14.6	4.91837	0		-14.6	4.91837	0
-14.6	4.93878	0		-14.6	4.93878	0		-14.6	4.93878	0		-14.6	4.93878	0
-14.6	4.95918	0		-14.6	4.95918	0		-14.6	4.95918	0		-14.6	4.95918	0
-14.6	4.97959	0		-14.6	4.97959	0		-14.6	4.97959	0		-14.6	4.97959	0
-14.6	5	0		-14.6	5	0		-14.6	5	0		-14.6	5	0
-14.6	5.02041	0		-14.6	5.02041	0		-14.6	5.02041	0		-14.6	5.02041	0
-14.6	5.04082	0		-14.6	5.04082	0		-14.6	5.04082	0		-14.6	5.04082	0
-14.6	5.06122	0		-14.6	5.06122	0		-14.6	5.06122	0		-14.6	5.06122	0
-14.6	5.08163	0		-14.6	5.08163	0		-14.6	5.08163	0		-14.6	5.08163	0
-14.6	5.10204	0		-14.6	5.10204	0		-14.6	5.10204	0		-14.6	5.10204	0
-14.6	5.12245	0		-14.6	5.12245	0		-14.6	5.12245	0		-14.6	5.12245	0
-14.6	5.14286	0		-14.6	5.14286	0		-14.6	5.14286	0		-14.6	5.14286	0
-14.6	5.16327	0		-14.6	5.16327	0		-14.6	5.16327	0		-14.6	5.16327	0
-14.6	5.18367	0		-14.6	5.18367	0		-14.6	5.18367	0		-14.6	5.18367	0
-14.6	5.20408	0		-14.6	5.20408	0		-14.6	5.20408	0		-14.6	5.20408	0
-14.6	5.22449	0		-14.6	5.22449	0		-14.6	5.22449	0		-14.6	5.22449	0
-14.6	5.2449	0		-14.6	5.2449	0		-14.6	5.2449	0		-14.6	5.2449	0
-14.6	5.26531	0		-14.6	5.26531	0		-14.6	5.26531	0		-14.6	5.26531	0
-14.6	5.28571	0		-14.6	5.28571	0		-14.6	5.28571	0		-14.6	5.28571	0
-14.6	5.30612	0		-14.6	5.30612	0		-14.6	5.30612	0		-14.6	5.30612	0
-14.6	5.32653	0		-14.6	5.32653	0		-14.6	5.32653	0		-14.6	5.32653	0
-14.6	5.34694	0		-14.6	5.34694	0		-14.6	5.34694	0		-14.6	5.34694	0
-14.6	5.36735	0		-14.6	5.36735	0		-14.6	5.36735	0		-14.6	5.36735	0
-14.6	5.38776	0		-14.6	5.38776	0		-14.6	5.38776	0		-14.6	5.38776	0
-14.6	5.40816	0		-14.6	5.40816	0		-14.6	5.40816	0		-14.6	5.40816	0
-14.6	5.42857	0		-14.6	5.42857	0		-14.6	5.42857	0		-14.6	5.42857	0
-14.6	5.44898	0		-14.6	5.44898	0		-14.6	5.44898	0		-14.6	5.44898	0
-14.6	5.46939	0		-14.6	5.46939	0		-14.6	5.46939	0		-14.6	5.46939	0
-14.6	5.4898	0		-14.6	5.4898	0		-14.6	5.4898	0		-14.6	5.4898	0
-14.6	5.5102	0		-14.6	5.5102	0		-14.6	5.5102	0		-14.6	5.5102	0
-14.6	5.53061	0		-14.6	5.53061	0		-14.6	5.53061	0		-14.6	5.53061	0
-14.6	5.55102	0		-14.6	5.55102	0		-14.6	5.55102	0		-14.6	5.55102	0
-14.6	5.57143	0		-14.6	5.57143	0		-14.6	5.57143	0		-14.6	5.57143	0
-14.6	5.59184	0		-14.6	5.59184	0		-14.6	5.59184	0		-14.6	5.59184	0
-14.6	5.61224	0		-14.6	5.61224	0		-14.6	5.61224	0		-14.6	5.61224	0
-14.6	5.63265	0		-14.6	5.63265	0		-14.6	5.63265	0		-14.6	5.63265	0
-14.6	5.65306	0		-14.6	5.65306	0		-14.6	5.65306	0		-14.6	5.65306	0
-14.6	5.67347	0		-14.6	5.67347	0		-14.6	5.67347	0		-14.6	5.67347	0
-14.6	5.69388	0		-14.6	5.69388	0		-14.6	5.69388	0		-14.6	5.69388	0
-14.6	5.71429	0		-14.6	5.71429	0		-14.6	5.71429	0		-14.6	5.71429	0
-14.6	5.73469	0		-14.6	5.73469	0		-14.6	5.73469	0		-14.6	5.73469	0
-14.6	5.7551	0		-14.6	5.7551	0		-14.6	5.7551	0		-14.6	5.7551	0
-14.6	5.77551	0		-14.6	5.77551	0		-14.6	5.77551	0		-14.6	5.77551	0
-14.6	5.79592	0		-14.6	5.79592	0		-14.6	5.79592	0		-14.6	5.79592	0
-14.6	5.81633	0		-14.6	5.81633	0		-14.6	5.81633	0		-14.6	5.81633	0
-14.6	5.83674	0		-14.6	5.83674	0		-14.6	5.83674	0		-14.6	5.83674	0
-14.6	5.85714	0		-14.6	5.85714	0		-14.6	5.85714	0		-14.6	5.85714	0
-14.6	5.87755	0		-14.6	5.87755	0		-14.6	5.87755	0		-14.6	5.87755	0
-14.6	5.89796	0		-14.6	5.89796	0		-14.6	5.89796	0		-14.6	5.89796	0
-14.6	5.91837	0		-14.6	5.91837	0		-14.6	5.91837	0		-14.6	5.91837	0
-14.6	5.93878	0		-14.6	5.93878	0		-14.6	5.93878	0		-14.6	5.93878	0
-14.6	5.95918	0		-14.6	5.95918	0		-14.6	5.95918	0		-14.6	5.95918	0
-14.6	5.97959	0		-14.6	5.97959	0		-14.6	5.97959	0		-14.6	5.97959	0
-14.6	6	0		-14.6	6	0		-14.6	6	0		-14.6	6	0
-14.55	0	0.00356		-14.55	0	0.000287474		-14.55	0	0.00136		-14.55	0	-0.00107
-14.55	0.02041	0.01742		-14.55	0.02041	0.00146		-14.55	0.02041	0.00662		-14.55	0.02041	-0.00516
-14.55	0.04082	0.0268		-14.55	0.04082	0.00258		-14.55	0.04082	0.01022		-14.55	0.04082	-0.00763
-14.55	0.06122	0.03086		-14.55	0.06122	0.00379		-14.55	0.06122	0.01207		-14.55	0.06122	-0.00828
-14.55	0.08163	0.02823		-14.55	0.08163	0.00464		-14.55	0.08163	0.01147		-14.55	0.08163	-0.00683
-14.55	0.10204	0.02253		-14.55	0.10204	0.00485		-14.55	0.10204	0.00932		-14.55	0.10204	-0.00447
-14.55	0.12245	0.01903		-14.55	0.12245	0.00452		-14.55	0.12245	0.00743		-14.55	0.12245	-0.00291
-14.55	0.14286	0.01753		-14.55	0.14286	0.00403		-14.55	0.14286	0.00651		-14.55	0.14286	-0.00248
-14.55	0.16326	0.01438		-14.55	0.16326	0.00349		-14.55	0.16326	0.00542		-14.55	0.16326	-0.00193
-14.55	0.18367	0.00922		-14.55	0.18367	0.00275		-14.55	0.18367	0.00355		-14.55	0.18367	-0.00080871
-14.55	0.20408	0.00432		-14.55	0.20408	0.00176		-14.55	0.20408	0.00139		-14.55	0.20408	0.000374755
-14.55	0.22449	0.0029		-14.55	0.22449	0.00078936		-14.55	0.22449	0.000448881		-14.55	0.22449	0.000340479
-14.55	0.2449	0.00364		-14.55	0.2449	0.000461144		-14.55	0.2449	0.00143		-14.55	0.2449	-0.000965015
-14.55	0.26531	0.0036		-14.55	0.26531	0.000760799		-14.55	0.26531	0.00172		-14.55	0.26531	-0.000958879
-14.55	0.28571	0.00299		-14.55	0.28571	0.000890989		-14.55	0.28571	0.0016		-14.55	0.28571	-0.000708101
-14.55	0.30612	0.00233		-14.55	0.30612	0.000860912		-14.55	0.30612	0.00134		-14.55	0.30612	-0.000480923
-14.55	0.32653	0.00179		-14.55	0.32653	0.000767591		-14.55	0.32653	0.00109		-14.55	0.32653	-0.000324816
-14.55	0.34694	0.00138		-14.55	0.34694	0.000669465		-14.55	0.34694	0.00089174		-14.55	0.34694	-0.000222275
-14.55	0.36735	0.00108		-14.55	0.36735	0.000590915		-14.55	0.36735	0.000744499		-14.55	0.36735	-0.000153584
-14.55	0.38776	0.000877052		-14.55	0.38776	0.000535855		-14.55	0.38776	0.000642791		-14.55	0.38776	-0.000106936
-14.55	0.40816	0.000735908		-14.55	0.40816	0.000495537		-14.55	0.40816	0.000571414		-14.55	0.40816	-7.58773e-05
-14.55	0.42857	0.000637418		-14.55	0.42857	0.000459895		-14.55	0.42857	0.000517955		-14.55	0.42857	-5.80594e-05
-14.55	0.44898	0.000573636		-14.55	0.44898	0.000424967		-14.55	0.44898	0.00047667		-14.55	0.44898	-5.17032e-05
-14.55	0.46939	0.000536925		-14.55	0.46939	0.000391427		-14.55	0.46939	0.000444776		-14.55	0.46939	-5.33488e-05
-14.55	0.4898	0.000515085		-14.55	0.4898	0.000360072		-14.55	0.4898	0.000418522		-14.55	0.4898	-5.84506e-05
-14.55	0.5102	0.00049396		-14.55	0.5102	0.000329532		-14.55	0.5102	0.000392313		-14.55	0.5102	-6.27807e-05
-14.55	0.53061	0.000462445		-14.55	0.53061	0.000297191		-14.55	0.53061	0.000360727		-14.55	0.53061	-6.35354e-05
-14.55	0.55102	0.000416145		-14.55	0.55102	0.000261347		-14.55	0.55102	0.000321193		-14.55	0.55102	-5.98466e-05
-14.55	0.57143	0.000357668		-14.55	0.57143	0.000222463		-14.55	0.57143	0.000275003		-14.55	0.57143	-5.25398e-05
-14.55	0.59184	0.000294025		-14.55	0.59184	0.000182903		-14.55	0.59184	0.00022627		-14.55	0.59184	-4.33669e-05
-14.55	0.61225	0.00023304		-14.55	0.61225	0.000145737		-14.55	0.61225	0.000179883		-14.55	0.61225	-3.41462e-05
-14.55	0.63265	0.000180412		-14.55	0.63265	0.000113483		-14.55	0.63265	0.000139627		-14.55	0.63265	-2.61443e-05
-14.55	0.65306	0.00013833		-14.55	0.65306	8.72923e-05		-14.55	0.65306	0.000107134		-14.55	0.65306	-1.98416e-05
-14.55	0.67347	0.000105856		-14.55	0.67347	6.68607e-05		-14.55	0.67347	8.19339e-05		-14.55	0.67347	-1.50732e-05
-14.55	0.69388	8.05874e-05		-14.55	0.69388	5.09988e-05		-14.55	0.69388	6.24024e-05		-14.55	0.69388	-1.14036e-05
-14.55	0.71429	6.03625e-05		-14.55	0.71429	3.84354e-05		-14.55	0.71429	4.69032e-05		-14.55	0.71429	-8.4678e-06
-14.55	0.73469	4.39679e-05		-14.55	0.73469	2.8315e-05		-14.55	0.73469	3.44022e-05		-14.55	0.73469	-6.08715e-06
-14.55	0.7551	3.09173e-05		-14.55	0.7551	2.02203e-05		-14.55	0.7551	2.44254e-05		-14.55	0.7551	-4.20514e-06
-14.55	0.77551	2.09654e-05		-14.55	0.77551	1.39527e-05		-14.55	0.77551	1.67453e-05		-14.55	0.77551	-2.79268e-06
-14.55	0.79592	1.37898e-05		-14.55	0.79592	9.33129e-06		-14.55	0.79592	1.11294e-05		-14.55	0.79592	-1.79813e-06
-14.55	0.81633	8.90884e-06		-14.55	0.81633	6.10571e-06		-14.55	0.81633	7.24698e-06		-14.55	0.81633	-1.14126e-06
-14.55	0.83674	5.7444e-06		-14.55	0.83674	3.96333e-06		-14.55	0.83674	4.69194e-06		-14.55	0.83674	-7.28614e-07
-14.55	0.85714	3.73728e-06		-14.55	0.85714	2.58287e-06		-14.55	0.85714	3.05633e-06		-14.55	0.85714	-4.7346e-07
-14.55	0.87755	2.44724e-06		-14.55	0.87755	1.69307e-06		-14.55	0.87755	2.00411e-06		-14.55	0.87755	-3.11039e-07
-14.55	0.89796	1.59053e-06		-14.55	0.89796	1.10533e-06		-14.55	0.89796	1.30787e-06		-14.55	0.89796	-2.02537e-07
-14.55	0.91837	1.00975e-06		-14.55	0.91837	7.08239e-07		-14.55	0.91837	8.36486e-07		-14.55	0.91837	-1.28247e-07
-14.55	0.93878	6.19287e-07		-14.55	0.93878	4.401e-07		-14.55	0.93878	5.18177e-07		-14.55	0.93878	-7.80774e-08
-14.55	0.95918	3.65433e-07		-14.55	0.95918	2.63679e-07		-14.55	0.95918	3.0925e-07		-14.55	0.95918	-4.55714e-08
-14.55	0.97959	2.08233e-07		-14.55	0.97959	1.52525e-07		-14.55	0.97959	1.78173e-07		-14.55	0.97959	-2.5648e-08
-14.55	1	1.16066e-07		-14.55	1	8.60092e-08		-14.55	1	1.00158e-07		-14.55	1	-1.41488e-08
-14.55	1.02041	6.4678e-08		-14.55	1.02041	4.81542e-08		-14.55	1.02041	5.60122e-08		-14.55	1.02041	-7.85801e-09
-14.55	1.04082	3.68315e-08		-14.55	1.04082	2.7338e-08		-14.55	1.04082	3.18422e-08		-14.55	1.04082	-4.50423e-09
-14.55	1.06122	2.15371e-08		-14.55	1.06122	1.5889e-08		-14.55	1.06122	1.85564e-08		-14.55	1.06122	-2.66739e-09
-14.55	1.08163	1.27119e-08		-14.55	1.08163	9.3527e-09		-14.55	1.08163	1.09448e-08		-14.55	1.08163	-1.59215e-09
-14.55	1.10204	7.3907e-09		-14.55	1.10204	5.45476e-09		-14.55	1.10204	6.38559e-09		-14.55	1.10204	-9.30827e-10
-14.55	1.12245	4.15596e-09		-14.55	1.12245	3.09244e-09		-14.55	1.12245	3.61574e-09		-14.55	1.12245	-5.23301e-10
-14.55	1.14286	2.23915e-09		-14.55	1.14286	1.68533e-09		-14.55	1.14286	1.96596e-09		-14.55	1.14286	-2.80631e-10
-14.55	1.16327	1.15382e-09		-14.55	1.16327	8.799e-10		-14.55	1.16327	1.02342e-09		-14.55	1.16327	-1.43517e-10
-14.55	1.18367	5.72292e-10		-14.55	1.18367	4.42017e-10		-14.55	1.18367	5.12598e-10		-14.55	1.18367	-7.05809e-11
-14.55	1.20408	2.78324e-10		-14.55	1.20408	2.16883e-10		-14.55	1.20408	2.51006e-10		-14.55	1.20408	-3.41231e-11
-14.55	1.22449	1.37129e-10		-14.55	1.22449	1.0691e-10		-14.55	1.22449	1.2375e-10		-14.55	1.22449	-1.68398e-11
-14.55	1.2449	7.06423e-11		-14.55	1.2449	5.46176e-11		-14.55	1.2449	6.33836e-11		-14.55	1.2449	-8.76601e-12
-14.55	1.26531	3.80484e-11		-14.55	1.26531	2.91334e-11		-14.55	1.26531	3.39123e-11		-14.55	1.26531	-4.77891e-12
-14.55	1.28571	2.07534e-11		-14.55	1.28571	1.58288e-11		-14.55	1.28571	1.84517e-11		-14.55	1.28571	-2.62289e-12
-14.55	1.30612	1.10863e-11		-14.55	1.30612	8.47872e-12		-14.55	1.30612	9.87847e-12		-14.55	1.30612	-1.39975e-12
-14.55	1.32653	5.68607e-12		-14.55	1.32653	4.38046e-12		-14.55	1.32653	5.0938e-12		-14.55	1.32653	-7.13343e-13
-14.55	1.34694	2.77593e-12		-14.55	1.34694	2.16007e-12		-14.55	1.34694	2.50485e-12		-14.55	1.34694	-3.44781e-13
-14.55	1.36735	1.28774e-12		-14.55	1.36735	1.01369e-12		-14.55	1.36735	1.17167e-12		-14.55	1.36735	-1.57982e-13
-14.55	1.38776	5.70517e-13		-14.55	1.38776	4.54435e-13		-14.55	1.38776	5.23526e-13		-14.55	1.38776	-6.90913e-14
-14.55	1.40816	2.45591e-13		-14.55	1.40816	1.97467e-13		-14.55	1.40816	2.26914e-13		-14.55	1.40816	-2.94467e-14
-14.55	1.42857	1.0663e-13		-14.55	1.42857	8.59135e-14		-14.55	1.42857	9.86883e-14		-14.55	1.42857	-1.27748e-14
-14.55	1.44898	4.89493e-14		-14.55	1.44898	3.91262e-14		-14.55	1.44898	4.50534e-14		-14.55	1.44898	-5.92718e-15
-14.55	1.46939	2.40263e-14		-14.55	1.46939	1.89942e-14		-14.55	1.46939	2.19386e-14		-14.55	1.46939	-2.94433e-15
-14.55	1.4898	1.21223e-14		-14.55	1.4898	9.53214e-15		-14.55	1.4898	1.1022e-14		-14.55	1.4898	-1.48983e-15
-14.55	1.5102	6.0109e-15		-14.55	1.5102	4.73274e-15		-14.55	1.5102	5.46677e-15		-14.55	1.5102	-7.34027e-16
-14.55	1.53061	2.85693e-15		-14.55	1.53061	2.26191e-15		-14.55	1.53061	2.60654e-15		-14.55	1.53061	-3.4463e-16
-14.55	1.55102	1.28864e-15		-14.55	1.55102	1.02829e-15		-14.55	1.55102	1.18131e-15		-14.55	1.55102	-1.53024e-16
-14.55	1.57143	5.50117e-16		-14.55	1.57143	4.43026e-16		-14.55	1.57143	5.07186e-16		-14.55	1.57143	-6.41607e-17
-14.55	1.59184	2.22746e-16		-14.55	1.59184	1.81168e-16		-14.55	1.59184	2.06653e-16		-14.55	1.59184	-2.54854e-17
-14.55	1.61224	8.64605e-17		-14.55	1.61224	7.09814e-17		-14.55	1.61224	8.06998e-17		-14.55	1.61224	-9.71842e-18
-14.55	1.63265	3.31298e-17		-14.55	1.63265	2.73478e-17		-14.55	1.63265	3.10362e-17		-14.55	1.63265	-3.68845e-18
-14.55	1.65306	1.32242e-17		-14.55	1.65306	1.08824e-17		-14.55	1.65306	1.23648e-17		-14.55	1.65306	-1.48246e-18
-14.55	1.67347	5.73111e-18		-14.55	1.67347	4.66937e-18		-14.55	1.67347	5.32302e-18		-14.55	1.67347	-6.53648e-19
-14.55	1.69388	2.63221e-18		-14.55	1.69388	2.12814e-18		-14.55	1.69388	2.43127e-18		-14.55	1.69388	-3.0313e-19
-14.55	1.71429	1.21054e-18		-14.55	1.71429	9.77171e-19		-14.55	1.71429	1.11616e-18		-14.55	1.71429	-1.38986e-19
-14.55	1.73469	5.36994e-19		-14.55	1.73469	4.34648e-19		-14.55	1.73469	4.95608e-19		-14.55	1.73469	-6.09604e-20
-14.55	1.7551	2.26269e-19		-14.55	1.7551	1.84058e-19		-14.55	1.7551	2.09345e-19		-14.55	1.7551	-2.52866e-20
-14.55	1.77551	9.01338e-20		-14.55	1.77551	7.37746e-20		-14.55	1.77551	8.3665e-20		-14.55	1.77551	-9.8904e-21
-14.55	1.79592	3.39397e-20		-14.55	1.79592	2.79737e-20		-14.55	1.79592	3.16237e-20		-14.55	1.79592	-3.64997e-21
-14.55	1.81633	1.21381e-20		-14.55	1.81633	1.00778e-20		-14.55	1.81633	1.1356e-20		-14.55	1.81633	-1.27823e-21
-14.55	1.83674	4.19128e-21		-14.55	1.83674	3.50216e-21		-14.55	1.83674	3.93551e-21		-14.55	1.83674	-4.33353e-22
-14.55	1.85714	1.45564e-21		-14.55	1.85714	1.21901e-21		-14.55	1.85714	1.36852e-21		-14.55	1.85714	-1.49509e-22
-14.55	1.87755	5.40228e-22		-14.55	1.87755	4.50192e-22		-14.55	1.87755	5.06371e-22		-14.55	1.87755	-5.61784e-23
-14.55	1.89796	2.1868e-22		-14.55	1.89796	1.80796e-22		-14.55	1.89796	2.03964e-22		-14.55	1.89796	-2.31679e-23
-14.55	1.91837	9.19647e-23		-14.55	1.91837	7.56906e-23		-14.55	1.91837	8.55144e-23		-14.55	1.91837	-9.82388e-24
-14.55	1.93878	3.80212e-23		-14.55	1.93878	3.12805e-23		-14.55	1.93878	3.53308e-23		-14.55	1.93878	-4.05031e-24
-14.55	1.95918	1.50284e-23		-14.55	1.95918	1.23892e-23		-14.55	1.95918	1.39757e-23		-14.55	1.95918	-1.58654e-24
-14.55	1.97959	5.62431e-24		-14.55	1.97959	4.65176e-24		-14.55	1.97959	5.23827e-24		-14.55	1.97959	-5.86509e-25
-14.55	2	1.98832e-24		-14.55	2	1.65105e-24		-14.55	2	1.85544e-24		-14.55	2	-2.04395e-25
-14.55	2.02041	6.64897e-25		-14.55	2.02041	5.54582e-25		-14.55	2.02041	6.21848e-25		-14.55	2.02041	-6.72657e-26
-14.55	2.04082	2.11859e-25		-14.55	2.04082	1.77531e-25		-14.55	2.04082	1.98603e-25		-14.55	2.04082	-2.1072e-26
-14.55	2.06122	6.57832e-26		-14.55	2.06122	5.53301e-26		-14.55	2.06122	6.17775e-26		-14.55	2.06122	-6.44741e-27
-14.55	2.08163	2.0921e-26		-14.55	2.08163	1.76021e-26		-14.55	2.08163	1.96443e-26		-14.55	2.08163	-2.04224e-27
-14.55	2.10204	7.21483e-27		-14.55	2.10204	6.04418e-27		-14.55	2.10204	6.75677e-27		-14.55	2.10204	-7.1259e-28
-14.55	2.12245	2.69054e-27		-14.55	2.12245	2.24243e-27		-14.55	2.12245	2.51236e-27		-14.55	2.12245	-2.69926e-28
-14.55	2.14286	1.02327e-27		-14.55	2.14286	8.50608e-28		-14.55	2.14286	9.54131e-28		-14.55	2.14286	-1.03522e-28
-14.55	2.16327	3.78396e-28		-14.55	2.16327	3.14453e-28		-14.55	2.16327	3.52785e-28		-14.55	2.16327	-3.8332e-29
-14.55	2.18367	1.33248e-28		-14.55	2.18367	1.10841e-28		-14.55	2.18367	1.24303e-28		-14.55	2.18367	-1.34611e-29
-14.55	2.20408	4.4388e-29		-14.55	2.20408	3.69862e-29		-14.55	2.20408	4.14482e-29		-14.55	2.20408	-4.46197e-30
-14.55	2.22449	1.39739e-29		-14.55	2.22449	1.16683e-29		-14.55	2.22449	1.30639e-29		-14.55	2.22449	-1.39556e-30
-14.55	2.2449	4.16824e-30		-14.55	2.2449	3.489e-30		-14.55	2.2449	3.90194e-30		-14.55	2.2449	-4.12938e-31
-14.55	2.26531	1.19013e-30		-14.55	2.26531	9.98721e-31		-14.55	2.26531	1.1155e-30		-14.55	2.26531	-1.16778e-31
-14.55	2.28571	3.34681e-31		-14.55	2.28571	2.81369e-31		-14.55	2.28571	3.139e-31		-14.55	2.28571	-3.25313e-32
-14.55	2.30612	9.79365e-32		-14.55	2.30612	8.23017e-32		-14.55	2.30612	9.17873e-32		-14.55	2.30612	-9.48557e-33
-14.55	2.32653	3.12406e-32		-14.55	2.32653	2.61761e-32		-14.55	2.32653	2.92222e-32		-14.55	2.32653	-3.04612e-33
-14.55	2.34694	1.06366e-32		-14.55	2.34694	8.88301e-33		-14.55	2.34694	9.93226e-33		-14.55	2.34694	-1.04926e-33
-14.55	2.36735	3.64252e-33		-14.55	2.36735	3.0362e-33		-14.55	2.36735	3.39915e-33		-14.55	2.36735	-3.62953e-34
-14.55	2.38775	1.21141e-33		-14.55	2.38775	1.00813e-33		-14.55	2.38775	1.13002e-33		-14.55	2.38775	-1.21888e-34
-14.55	2.40816	3.84638e-34		-14.55	2.40816	3.1987e-34		-14.55	2.40816	3.58872e-34		-14.55	2.40816	-3.9002e-35
-14.55	2.42857	1.14637e-34		-14.55	2.42857	9.53864e-35		-14.55	2.42857	1.07061e-34		-14.55	2.42857	-1.16744e-35
-14.55	2.44898	3.0622e-35		-14.55	2.44898	2.55004e-35		-14.55	2.44898	2.86476e-35		-14.55	2.44898	-3.14718e-36
-14.55	2.46939	7.29338e-36		-14.55	2.46939	6.07267e-36		-14.55	2.46939	6.85045e-36		-14.55	2.46939	-7.77777e-37
-14.55	2.4898	1.07546e-36		-14.55	2.4898	8.95214e-37		-14.55	2.4898	1.01801e-36		-14.55	2.4898	-1.22795e-37
-14.55	2.5102	1.06133e-37		-14.55	2.5102	8.83242e-38		-14.55	2.5102	1.01117e-37		-14.55	2.5102	-1.27931e-38
-14.55	2.53061	1.98809e-39		-14.55	2.53061	1.65403e-39		-14.55	2.53061	1.909e-39		-14.55	2.53061	-2.54971e-40
-14.55	2.55102	0		-14.55	2.55102	0		-14.55	2.55102	0		-14.55	2.55102	0
-14.55	2.57143	0		-14.55	2.57143	0		-14.55	2.57143	0		-14.55	2.57143	0
-14.55	2.59184	0		-14.55	2.59184	0		-14.55	2.59184	0		-14.55	2.59184	0
-14.55	2.61225	0		-14.55	2.61225	0		-14.55	2.61225	0		-14.55	2.61225	0
-14.55	2.63265	0		-14.55	2.63265	0		-14.55	2.63265	0		-14.55	2.63265	0
-14.55	2.65306	0		-14.55	2.65306	0		-14.55	2.65306	0		-14.55	2.65306	0
-14.55	2.67347	0		-14.55	2.67347	0		-14.55	2.67347	0		-14.55	2.67347	0
-14.55	2.69388	0		-14.55	2.69388	0		-14.55	2.69388	0		-14.55	2.69388	0
-14.55	2.71429	0		-14.55	2.71429	0		-14.55	2.71429	0		-14.55	2.71429	0
-14.55	2.73469	0		-14.55	2.73469	0		-14.55	2.73469	0		-14.55	2.73469	0
-14.55	2.7551	0		-14.55	2.7551	0		-14.55	2.7551	0		-14.55	2.7551	0
-14.55	2.77551	0		-14.55	2.77551	0		-14.55	2.77551	0		-14.55	2.77551	0
-14.55	2.79592	0		-14.55	2.79592	0		-14.55	2.79592	0		-14.55	2.79592	0
-14.55	2.81633	0		-14.55	2.81633	0		-14.55	2.81633	0		-14.55	2.81633	0
-14.55	2.83674	0		-14.55	2.83674	0		-14.55	2.83674	0		-14.55	2.83674	0
-14.55	2.85714	0		-14.55	2.85714	0		-14.55	2.85714	0		-14.55	2.85714	0
-14.55	2.87755	0		-14.55	2.87755	0		-14.55	2.87755	0		-14.55	2.87755	0
-14.55	2.89796	0		-14.55	2.89796	0		-14.55	2.89796	0		-14.55	2.89796	0
-14.55	2.91837	0		-14.55	2.91837	0		-14.55	2.91837	0		-14.55	2.91837	0
-14.55	2.93878	0		-14.55	2.93878	0		-14.55	2.93878	0		-14.55	2.93878	0
-14.55	2.95918	0		-14.55	2.95918	0		-14.55	2.95918	0		-14.55	2.95918	0
-14.55	2.97959	0		-14.55	2.97959	0		-14.55	2.97959	0		-14.55	2.97959	0
-14.55	3	0		-14.55	3	0		-14.55	3	0		-14.55	3	0
-14.55	3.02041	0		-14.55	3.02041	0		-14.55	3.02041	0		-14.55	3.02041	0
-14.55	3.04082	0		-14.55	3.04082	0		-14.55	3.04082	0		-14.55	3.04082	0
-14.55	3.06122	0		-14.55	3.06122	0		-14.55	3.06122	0		-14.55	3.06122	0
-14.55	3.08163	0		-14.55	3.08163	0		-14.55	3.08163	0		-14.55	3.08163	0
-14.55	3.10204	0		-14.55	3.10204	0		-14.55	3.10204	0		-14.55	3.10204	0
-14.55	3.12245	0		-14.55	3.12245	0		-14.55	3.12245	0		-14.55	3.12245	0
-14.55	3.14286	0		-14.55	3.14286	0		-14.55	3.14286	0		-14.55	3.14286	0
-14.55	3.16327	0		-14.55	3.16327	0		-14.55	3.16327	0		-14.55	3.16327	0
-14.55	3.18367	0		-14.55	3.18367	0		-14.55	3.18367	0		-14.55	3.18367	0
-14.55	3.20408	0		-14.55	3.20408	0		-14.55	3.20408	0		-14.55	3.20408	0
-14.55	3.22449	0		-14.55	3.22449	0		-14.55	3.22449	0		-14.55	3.22449	0
-14.55	3.2449	0		-14.55	3.2449	0		-14.55	3.2449	0		-14.55	3.2449	0
-14.55	3.26531	0		-14.55	3.26531	0		-14.55	3.26531	0		-14.55	3.26531	0
-14.55	3.28571	0		-14.55	3.28571	0		-14.55	3.28571	0		-14.55	3.28571	0
-14.55	3.30612	0		-14.55	3.30612	0		-14.55	3.30612	0		-14.55	3.30612	0
-14.55	3.32653	0		-14.55	3.32653	0		-14.55	3.32653	0		-14.55	3.32653	0
-14.55	3.34694	0		-14.55	3.34694	0		-14.55	3.34694	0		-14.55	3.34694	0
-14.55	3.36735	0		-14.55	3.36735	0		-14.55	3.36735	0		-14.55	3.36735	0
-14.55	3.38775	0		-14.55	3.38775	0		-14.55	3.38775	0		-14.55	3.38775	0
-14.55	3.40816	0		-14.55	3.40816	0		-14.55	3.40816	0		-14.55	3.40816	0
-14.55	3.42857	0		-14.55	3.42857	0		-14.55	3.42857	0		-14.55	3.42857	0
-14.55	3.44898	0		-14.55	3.44898	0		-14.55	3.44898	0		-14.55	3.44898	0
-14.55	3.46939	0		-14.55	3.46939	0		-14.55	3.46939	0		-14.55	3.46939	0
-14.55	3.4898	0		-14.55	3.4898	0		-14.55	3.4898	0		-14.55	3.4898	0
-14.55	3.5102	0		-14.55	3.5102	0		-14.55	3.5102	0		-14.55	3.5102	0
-14.55	3.53061	0		-14.55	3.53061	0		-14.55	3.53061	0		-14.55	3.53061	0
-14.55	3.55102	0		-14.55	3.55102	0		-14.55	3.55102	0		-14.55	3.55102	0
-14.55	3.57143	0		-14.55	3.57143	0		-14.55	3.57143	0		-14.55	3.57143	0
-14.55	3.59184	0		-14.55	3.59184	0		-14.55	3.59184	0		-14.55	3.59184	0
-14.55	3.61225	0		-14.55	3.61225	0		-14.55	3.61225	0		-14.55	3.61225	0
-14.55	3.63265	0		-14.55	3.63265	0		-14.55	3.63265	0		-14.55	3.63265	0
-14.55	3.65306	0		-14.55	3.65306	0		-14.55	3.65306	0		-14.55	3.65306	0
-14.55	3.67347	0		-14.55	3.67347	0		-14.55	3.67347	0		-14.55	3.67347	0
-14.55	3.69388	0		-14.55	3.69388	0		-14.55	3.69388	0		-14.55	3.69388	0
-14.55	3.71429	0		-14.55	3.71429	0		-14.55	3.71429	0		-14.55	3.71429	0
-14.55	3.73469	0		-14.55	3.73469	0		-14.55	3.73469	0		-14.55	3.73469	0
-14.55	3.7551	0		-14.55	3.7551	0		-14.55	3.7551	0		-14.55	3.7551	0
-14.55	3.77551	0		-14.55	3.77551	0		-14.55	3.77551	0		-14.55	3.77551	0
-14.55	3.79592	0		-14.55	3.79592	0		-14.55	3.79592	0		-14.55	3.79592	0
-14.55	3.81633	0		-14.55	3.81633	0		-14.55	3.81633	0		-14.55	3.81633	0
-14.55	3.83674	0		-14.55	3.83674	0		-14.55	3.83674	0		-14.55	3.83674	0
-14.55	3.85714	0		-14.55	3.85714	0		-14.55	3.85714	0		-14.55	3.85714	0
-14.55	3.87755	0		-14.55	3.87755	0		-14.55	3.87755	0		-14.55	3.87755	0
-14.55	3.89796	0		-14.55	3.89796	0		-14.55	3.89796	0		-14.55	3.89796	0
-14.55	3.91837	0		-14.55	3.91837	0		-14.55	3.91837	0		-14.55	3.91837	0
-14.55	3.93878	0		-14.55	3.93878	0		-14.55	3.93878	0		-14.55	3.93878	0
-14.55	3.95918	0		-14.55	3.95918	0		-14.55	3.95918	0		-14.55	3.95918	0
-14.55	3.97959	0		-14.55	3.97959	0		-14.55	3.97959	0		-14.55	3.97959	0
-14.55	4	0		-14.55	4	0		-14.55	4	0		-14.55	4	0
-14.55	4.02041	0		-14.55	4.02041	0		-14.55	4.02041	0		-14.55	4.02041	0
-14.55	4.04082	0		-14.55	4.04082	0		-14.55	4.04082	0		-14.55	4.04082	0
-14.55	4.06122	0		-14.55	4.06122	0		-14.55	4.06122	0		-14.55	4.06122	0
-14.55	4.08163	0		-14.55	4.08163	0		-14.55	4.08163	0		-14.55	4.08163	0
-14.55	4.10204	0		-14.55	4.10204	0		-14.55	4.10204	0		-14.55	4.10204	0
-14.55	4.12245	0		-14.55	4.12245	0		-14.55	4.12245	0		-14.55	4.12245	0
-14.55	4.14286	0		-14.55	4.14286	0		-14.55	4.14286	0		-14.55	4.14286	0
-14.55	4.16327	0		-14.55	4.16327	0		-14.55	4.16327	0		-14.55	4.16327	0
-14.55	4.18367	0		-14.55	4.18367	0		-14.55	4.18367	0		-14.55	4.18367	0
-14.55	4.20408	0		-14.55	4.20408	0		-14.55	4.20408	0		-14.55	4.20408	0
-14.55	4.22449	0		-14.55	4.22449	0		-14.55	4.22449	0		-14.55	4.22449	0
-14.55	4.2449	0		-14.55	4.2449	0		-14.55	4.2449	0		-14.55	4.2449	0
-14.55	4.26531	0		-14.55	4.26531	0		-14.55	4.26531	0		-14.55	4.26531	0
-14.55	4.28571	0		-14.55	4.28571	0		-14.55	4.28571	0		-14.55	4.28571	0
-14.55	4.30612	0		-14.55	4.30612	0		-14.55	4.30612	0		-14.55	4.30612	0
-14.55	4.32653	0		-14.55	4.32653	0		-14.55	4.32653	0		-14.55	4.32653	0
-14.55	4.34694	0		-14.55	4.34694	0		-14.55	4.34694	0		-14.55	4.34694	0
-14.55	4.36735	0		-14.55	4.36735	0		-14.55	4.36735	0		-14.55	4.36735	0
-14.55	4.38776	0		-14.55	4.38776	0		-14.55	4.38776	0		-14.55	4.38776	0
-14.55	4.40816	0		-14.55	4.40816	0		-14.55	4.40816	0		-14.55	4.40816	0
-14.55	4.42857	0		-14.55	4.42857	0		-14.55	4.42857	0		-14.55	4.42857	0
-14.55	4.44898	0		-14.55	4.44898	0		-14.55	4.44898	0		-14.55	4.44898	0
-14.55	4.46939	0		-14.55	4.46939	0		-14.55	4.46939	0		-14.55	4.46939	0
-14.55	4.4898	0		-14.55	4.4898	0		-14.55	4.4898	0		-14.55	4.4898	0
-14.55	4.5102	0		-14.55	4.5102	0		-14.55	4.5102	0		-14.55	4.5102	0
-14.55	4.53061	0		-14.55	4.53061	0		-14.55	4.53061	0		-14.55	4.53061	0
-14.55	4.55102	0		-14.55	4.55102	0		-14.55	4.55102	0		-14.55	4.55102	0
-14.55	4.57143	0		-14.55	4.57143	0		-14.55	4.57143	0		-14.55	4.57143	0
-14.55	4.59184	0		-14.55	4.59184	0		-14.55	4.59184	0		-14.55	4.59184	0
-14.55	4.61224	0		-14.55	4.61224	0		-14.55	4.61224	0		-14.55	4.61224	0
-14.55	4.63265	0		-14.55	4.63265	0		-14.55	4.63265	0		-14.55	4.63265	0
-14.55	4.65306	0		-14.55	4.65306	0		-14.55	4.65306	0		-14.55	4.65306	0
-14.55	4.67347	0		-14.55	4.67347	0		-14.55	4.67347	0		-14.55	4.67347	0
-14.55	4.69388	0		-14.55	4.69388	0		-14.55	4.69388	0		-14.55	4.69388	0
-14.55	4.71429	0		-14.55	4.71429	0		-14.55	4.71429	0		-14.55	4.71429	0
-14.55	4.73469	0		-14.55	4.73469	0		-14.55	4.73469	0		-14.55	4.73469	0
-14.55	4.7551	0		-14.55	4.7551	0		-14.55	4.7551	0		-14.55	4.7551	0
-14.55	4.77551	0		-14.55	4.77551	0		-14.55	4.77551	0		-14.55	4.77551	0
-14.55	4.79592	0		-14.55	4.79592	0		-14.55	4.79592	0		-14.55	4.79592	0
-14.55	4.81633	0		-14.55	4.81633	0		-14.55	4.81633	0		-14.55	4.81633	0
-14.55	4.83674	0		-14.55	4.83674	0		-14.55	4.83674	0		-14.55	4.83674	0
-14.55	4.85714	0		-14.55	4.85714	0		-14.55	4.85714	0		-14.55	4.85714	0
-14.55	4.87755	0		-14.55	4.87755	0		-14.55	4.87755	0		-14.55	4.87755	0
-14.55	4.89796	0		-14.55	4.89796	0		-14.55	4.89796	0		-14.55	4.89796	0
-14.55	4.91837	0		-14.55	4.91837	0		-14.55	4.91837	0		-14.55	4.91837	0
-14.55	4.93878	0		-14.55	4.93878	0		-14.55	4.93878	0		-14.55	4.93878	0
-14.55	4.95918	0		-14.55	4.95918	0		-14.55	4.95918	0		-14.55	4.95918	0
-14.55	4.97959	0		-14.55	4.97959	0		-14.55	4.97959	0		-14.55	4.97959	0
-14.55	5	0		-14.55	5	0		-14.55	5	0		-14.55	5	0
-14.55	5.02041	0		-14.55	5.02041	0		-14.55	5.02041	0		-14.55	5.02041	0
-14.55	5.04082	0		-14.55	5.04082	0		-14.55	5.04082	0		-14.55	5.04082	0
-14.55	5.06122	0		-14.55	5.06122	0		-14.55	5.06122	0		-14.55	5.06122	0
-14.55	5.08163	0		-14.55	5.08163	0		-14.55	5.08163	0		-14.55	5.08163	0
-14.55	5.10204	0		-14.55	5.10204	0		-14.55	5.10204	0		-14.55	5.10204	0
-14.55	5.12245	0		-14.55	5.12245	0		-14.55	5.12245	0		-14.55	5.12245	0
-14.55	5.14286	0		-14.55	5.14286	0		-14.55	5.14286	0		-14.55	5.14286	0
-14.55	5.16327	0		-14.55	5.16327	0		-14.55	5.16327	0		-14.55	5.16327	0
-14.55	5.18367	0		-14.55	5.18367	0		-14.55	5.18367	0		-14.55	5.18367	0
-14.55	5.20408	0		-14.55	5.20408	0		-14.55	5.20408	0		-14.55	5.20408	0
-14.55	5.22449	0		-14.55	5.22449	0		-14.55	5.22449	0		-14.55	5.22449	0
-14.55	5.2449	0		-14.55	5.2449	0		-14.55	5.2449	0		-14.55	5.2449	0
-14.55	5.26531	0		-14.55	5.26531	0		-14.55	5.26531	0		-14.55	5.26531	0
-14.55	5.28571	0		-14.55	5.28571	0		-14.55	5.28571	0		-14.55	5.28571	0
-14.55	5.30612	0		-14.55	5.30612	0		-14.55	5.30612	0		-14.55	5.30612	0
-14.55	5.32653	0		-14.55	5.32653	0		-14.55	5.32653	0		-14.55	5.32653	0
-14.55	5.34694	0		-14.55	5.34694	0		-14.55	5.34694	0		-14.55	5.34694	0
-14.55	5.36735	0		-14.55	5.36735	0		-14.55	5.36735	0		-14.55	5.36735	0
-14.55	5.38776	0		-14.55	5.38776	0		-14.55	5.38776	0		-14.55	5.38776	0
-14.55	5.40816	0		-14.55	5.40816	0		-14.55	5.40816	0		-14.55	5.40816	0
-14.55	5.42857	0		-14.55	5.42857	0		-14.55	5.42857	0		-14.55	5.42857	0
-14.55	5.44898	0		-14.55	5.44898	0		-14.55	5.44898	0		-14.55	5.44898	0
-14.55	5.46939	0		-14.55	5.46939	0		-14.55	5.46939	0		-14.55	5.46939	0
-14.55	5.4898	0		-14.55	5.4898	0		-14.55	5.4898	0		-14.55	5.4898	0
-14.55	5.5102	0		-14.55	5.5102	0		-14.55	5.5102	0		-14.55	5.5102	0
-14.55	5.53061	0		-14.55	5.53061	0		-14.55	5.53061	0		-14.55	5.53061	0
-14.55	5.55102	0		-14.55	5.55102	0		-14.55	5.55102	0		-14.55	5.55102	0
-14.55	5.57143	0		-14.55	5.57143	0		-14.55	5.57143	0		-14.55	5.57143	0
-14.55	5.59184	0		-14.55	5.59184	0		-14.55	5.59184	0		-14.55	5.59184	0
-14.55	5.61224	0		-14.55	5.61224	0		-14.55	5.61224	0		-14.55	5.61224	0
-14.55	5.63265	0		-14.55	5.63265	0		-14.55	5.63265	0		-14.55	5.63265	0
-14.55	5.65306	0		-14.55	5.65306	0		-14.55	5.65306	0		-14.55	5.65306	0
-14.55	5.67347	0		-14.55	5.67347	0		-14.55	5.67347	0		-14.55	5.67347	0
-14.55	5.69388	0		-14.55	5.69388	0		-14.55	5.69388	0		-14.55	5.69388	0
-14.55	5.71429	0		-14.55	5.71429	0		-14.55	5.71429	0		-14.55	5.71429	0
-14.55	5.73469	0		-14.55	5.73469	0		-14.55	5.73469	0		-14.55	5.73469	0
-14.55	5.7551	0		-14.55	5.7551	0		-14.55	5.7551	0		-14.55	5.7551	0
-14.55	5.77551	0		-14.55	5.77551	0		-14.55	5.77551	0		-14.55	5.77551	0
-14.55	5.79592	0		-14.55	5.79592	0		-14.55	5.79592	0		-14.55	5.79592	0
-14.55	5.81633	0		-14.55	5.81633	0		-14.55	5.81633	0		-14.55	5.81633	0
-14.55	5.83674	0		-14.55	5.83674	0		-14.55	5.83674	0		-14.55	5.83674	0
-14.55	5.85714	0		-14.55	5.85714	0		-14.55	5.85714	0		-14.55	5.85714	0
-14.55	5.87755	0		-14.55	5.87755	0		-14.55	5.87755	0		-14.55	5.87755	0
-14.55	5.89796	0		-14.55	5.89796	0		-14.55	5.89796	0		-14.55	5.89796	0
-14.55	5.91837	0		-14.55	5.91837	0		-14.55	5.91837	0		-14.55	5.91837	0
-14.55	5.93878	0		-14.55	5.93878	0		-14.55	5.93878	0		-14.55	5.93878	0
-14.55	5.95918	0		-14.55	5.95918	0		-14.55	5.95918	0		-14.55	5.95918	0
-14.55	5.97959	0		-14.55	5.97959	0		-14.55	5.97959	0		-14.55	5.97959	0
-14.55	6	0		-14.55	6	0		-14.55	6	0		-14.55	6	0
-14.5	0	0.00356		-14.5	0	0.000287473		-14.5	0	0.00136		-14.5	0	-0.00107
-14.5	0.02041	0.01741		-14.5	0.02041	0.00145		-14.5	0.02041	0.00662		-14.5	0.02041	-0.00516
-14.5	0.04082	0.0268		-14.5	0.04082	0.00258		-14.5	0.04082	0.01022		-14.5	0.04082	-0.00763
-14.5	0.06122	0.03088		-14.5	0.06122	0.00379		-14.5	0.06122	0.01207		-14.5	0.06122	-0.00828
-14.5	0.08163	0.02829		-14.5	0.08163	0.00464		-14.5	0.08163	0.0115		-14.5	0.08163	-0.00685
-14.5	0.10204	0.02258		-14.5	0.10204	0.00486		-14.5	0.10204	0.00935		-14.5	0.10204	-0.00449
-14.5	0.12245	0.01906		-14.5	0.12245	0.00454		-14.5	0.12245	0.00745		-14.5	0.12245	-0.00291
-14.5	0.14286	0.01755		-14.5	0.14286	0.00404		-14.5	0.14286	0.00651		-14.5	0.14286	-0.00247
-14.5	0.16326	0.01444		-14.5	0.16326	0.0035		-14.5	0.16326	0.00543		-14.5	0.16326	-0.00193
-14.5	0.18367	0.00929		-14.5	0.18367	0.00275		-14.5	0.18367	0.00358		-14.5	0.18367	-0.000821965
-14.5	0.20408	0.00438		-14.5	0.20408	0.00177		-14.5	0.20408	0.00141		-14.5	0.20408	0.00036208
-14.5	0.22449	0.00291		-14.5	0.22449	0.000795623		-14.5	0.22449	0.000441866		-14.5	0.22449	0.000353757
-14.5	0.2449	0.00366		-14.5	0.2449	0.000460047		-14.5	0.2449	0.00143		-14.5	0.2449	-0.000970066
-14.5	0.26531	0.00363		-14.5	0.26531	0.000764619		-14.5	0.26531	0.00173		-14.5	0.26531	-0.000968949
-14.5	0.28571	0.00303		-14.5	0.28571	0.000898789		-14.5	0.28571	0.00162		-14.5	0.28571	-0.000717112
-14.5	0.30612	0.00236		-14.5	0.30612	0.000869512		-14.5	0.30612	0.00136		-14.5	0.30612	-0.000486885
-14.5	0.32653	0.00181		-14.5	0.32653	0.000775162		-14.5	0.32653	0.0011		-14.5	0.32653	-0.00032831
-14.5	0.34694	0.00139		-14.5	0.34694	0.00067582		-14.5	0.34694	0.000900337		-14.5	0.34694	-0.000224516
-14.5	0.36735	0.00109		-14.5	0.36735	0.000596652		-14.5	0.36735	0.000751932		-14.5	0.36735	-0.00015528
-14.5	0.38776	0.000887777		-14.5	0.38776	0.000541657		-14.5	0.38776	0.000649982		-14.5	0.38776	-0.000108325
-14.5	0.40816	0.00074604		-14.5	0.40816	0.000501807		-14.5	0.40816	0.000578793		-14.5	0.40816	-7.69856e-05
-14.5	0.42857	0.000646891		-14.5	0.42857	0.000466618		-14.5	0.42857	0.000525511		-14.5	0.42857	-5.88928e-05
-14.5	0.44898	0.000582355		-14.5	0.44898	0.000431839		-14.5	0.44898	0.000484175		-14.5	0.44898	-5.23354e-05
-14.5	0.46939	0.000545052		-14.5	0.46939	0.000398137		-14.5	0.46939	0.000452048		-14.5	0.46939	-5.3911e-05
-14.5	0.4898	0.000523074		-14.5	0.4898	0.000366504		-14.5	0.4898	0.000425603		-14.5	0.4898	-5.90981e-05
-14.5	0.5102	0.000502363		-14.5	0.5102	0.000335782		-14.5	0.5102	0.000399429		-14.5	0.5102	-6.36476e-05
-14.5	0.53061	0.000471581		-14.5	0.53061	0.0003034		-14.5	0.53061	0.000368078		-14.5	0.53061	-6.46773e-05
-14.5	0.55102	0.000425891		-14.5	0.55102	0.00026754		-14.5	0.55102	0.000328754		-14.5	0.55102	-6.12136e-05
-14.5	0.57143	0.000367511		-14.5	0.57143	0.000228496		-14.5	0.57143	0.000282499		-14.5	0.57143	-5.40025e-05
-14.5	0.59184	0.000303288		-14.5	0.59184	0.00018852		-14.5	0.59184	0.000233292		-14.5	0.59184	-4.47719e-05
-14.5	0.61225	0.000241139		-14.5	0.61225	0.000150685		-14.5	0.61225	0.000186055		-14.5	0.61225	-3.53704e-05
-14.5	0.63265	0.000187048		-14.5	0.63265	0.000117607		-14.5	0.63265	0.000144735		-14.5	0.63265	-2.71284e-05
-14.5	0.65306	0.000143534		-14.5	0.65306	9.05834e-05		-14.5	0.65306	0.000111177		-14.5	0.65306	-2.05937e-05
-14.5	0.67347	0.000109892		-14.5	0.67347	6.94361e-05		-14.5	0.67347	8.50803e-05		-14.5	0.67347	-1.56442e-05
-14.5	0.69388	8.3769e-05		-14.5	0.69388	5.30252e-05		-14.5	0.69388	6.48747e-05		-14.5	0.69388	-1.18495e-05
-14.5	0.71429	6.29168e-05		-14.5	0.71429	4.00541e-05		-14.5	0.71429	4.88797e-05		-14.5	0.71429	-8.82554e-06
-14.5	0.73469	4.60138e-05		-14.5	0.73469	2.96124e-05		-14.5	0.73469	3.59855e-05		-14.5	0.73469	-6.37313e-06
-14.5	0.7551	3.25121e-05		-14.5	0.7551	2.12412e-05		-14.5	0.7551	2.56672e-05		-14.5	0.7551	-4.42608e-06
-14.5	0.77551	2.21541e-05		-14.5	0.77551	1.47267e-05		-14.5	0.77551	1.76813e-05		-14.5	0.77551	-2.95461e-06
-14.5	0.79592	1.46304e-05		-14.5	0.79592	9.89091e-06		-14.5	0.79592	1.18009e-05		-14.5	0.79592	-1.90995e-06
-14.5	0.81633	9.47413e-06		-14.5	0.81633	6.49101e-06		-14.5	0.81633	7.70537e-06		-14.5	0.81633	-1.21436e-06
-14.5	0.83674	6.1118e-06		-14.5	0.83674	4.21864e-06		-14.5	0.83674	4.99349e-06		-14.5	0.83674	-7.74844e-07
-14.5	0.85714	3.97521e-06		-14.5	0.85714	2.74965e-06		-14.5	0.85714	3.25257e-06		-14.5	0.85714	-5.0292e-07
-14.5	0.87755	2.60527e-06		-14.5	0.87755	1.80354e-06		-14.5	0.87755	2.13417e-06		-14.5	0.87755	-3.30636e-07
-14.5	0.89796	1.69854e-06		-14.5	0.89796	1.18037e-06		-14.5	0.89796	1.39646e-06		-14.5	0.89796	-2.16092e-07
-14.5	0.91837	1.08401e-06		-14.5	0.91837	7.59786e-07		-14.5	0.91837	8.9745e-07		-14.5	0.91837	-1.37664e-07
-14.5	0.93878	6.69248e-07		-14.5	0.93878	4.75021e-07		-14.5	0.93878	5.59452e-07		-14.5	0.93878	-8.44305e-08
-14.5	0.95918	3.97679e-07		-14.5	0.95918	2.86524e-07		-14.5	0.95918	3.36176e-07		-14.5	0.95918	-4.96516e-08
-14.5	0.97959	2.27996e-07		-14.5	0.97959	1.6678e-07		-14.5	0.97959	1.949e-07		-14.5	0.97959	-2.81203e-08
-14.5	1	1.27548e-07		-14.5	1	9.446e-08		-14.5	1	1.10022e-07		-14.5	1	-1.55618e-08
-14.5	1.02041	7.10746e-08		-14.5	1.02041	5.29489e-08		-14.5	1.02041	6.15801e-08		-14.5	1.02041	-8.63124e-09
-14.5	1.04082	4.03621e-08		-14.5	1.04082	3.00073e-08		-14.5	1.04082	3.49339e-08		-14.5	1.04082	-4.92658e-09
-14.5	1.06122	2.35569e-08		-14.5	1.06122	1.74068e-08		-14.5	1.06122	2.03175e-08		-14.5	1.06122	-2.91072e-09
-14.5	1.08163	1.39313e-08		-14.5	1.08163	1.0257e-08		-14.5	1.08163	1.1999e-08		-14.5	1.08163	-1.74201e-09
-14.5	1.10204	8.14799e-09		-14.5	1.10204	6.01159e-09		-14.5	1.10204	7.03721e-09		-14.5	1.10204	-1.02562e-09
-14.5	1.12245	4.6214e-09		-14.5	1.12245	3.43483e-09		-14.5	1.12245	4.01696e-09		-14.5	1.12245	-5.82127e-10
-14.5	1.14286	2.51468e-09		-14.5	1.14286	1.88957e-09		-14.5	1.14286	2.20507e-09		-14.5	1.14286	-3.15507e-10
-14.5	1.16327	1.30871e-09		-14.5	1.16327	9.96126e-10		-14.5	1.16327	1.15916e-09		-14.5	1.16327	-1.63031e-10
-14.5	1.18367	6.54431e-10		-14.5	1.18367	5.04621e-10		-14.5	1.18367	5.85456e-10		-14.5	1.18367	-8.08349e-11
-14.5	1.20408	3.19433e-10		-14.5	1.20408	2.48768e-10		-14.5	1.20408	2.87959e-10		-14.5	1.20408	-3.91906e-11
-14.5	1.22449	1.56854e-10		-14.5	1.22449	1.22445e-10		-14.5	1.22449	1.41686e-10		-14.5	1.22449	-1.92415e-11
-14.5	1.2449	8.01653e-11		-14.5	1.2449	6.21429e-11		-14.5	1.2449	7.2066e-11		-14.5	1.2449	-9.92315e-12
-14.5	1.26531	4.29748e-11		-14.5	1.26531	3.29755e-11		-14.5	1.26531	3.8362e-11		-14.5	1.26531	-5.38645e-12
-14.5	1.28571	2.35061e-11		-14.5	1.28571	1.79407e-11		-14.5	1.28571	2.09095e-11		-14.5	1.28571	-2.96882e-12
-14.5	1.30612	1.2667e-11		-14.5	1.30612	9.68223e-12		-14.5	1.30612	1.12826e-11		-14.5	1.30612	-1.60033e-12
-14.5	1.32653	6.57491e-12		-14.5	1.32653	5.05829e-12		-14.5	1.32653	5.88439e-12		-14.5	1.32653	-8.26104e-13
-14.5	1.34694	3.25303e-12		-14.5	1.34694	2.52657e-12		-14.5	1.34694	2.93146e-12		-14.5	1.34694	-4.0489e-13
-14.5	1.36735	1.52956e-12		-14.5	1.36735	1.20145e-12		-14.5	1.36735	1.38955e-12		-14.5	1.36735	-1.88107e-13
-14.5	1.38776	6.85724e-13		-14.5	1.38776	5.45057e-13		-14.5	1.38776	6.28291e-13		-14.5	1.38776	-8.32343e-14
-14.5	1.40816	2.9713e-13		-14.5	1.40816	2.38619e-13		-14.5	1.40816	2.74284e-13		-14.5	1.40816	-3.56651e-14
-14.5	1.42857	1.28513e-13		-14.5	1.42857	1.03644e-13		-14.5	1.42857	1.19015e-13		-14.5	1.42857	-1.53718e-14
-14.5	1.44898	5.8194e-14		-14.5	1.44898	4.66587e-14		-14.5	1.44898	5.36786e-14		-14.5	1.44898	-7.0199e-15
-14.5	1.46939	2.82505e-14		-14.5	1.46939	2.23963e-14		-14.5	1.46939	2.58486e-14		-14.5	1.46939	-3.45228e-15
-14.5	1.4898	1.42633e-14		-14.5	1.4898	1.12277e-14		-14.5	1.4898	1.29801e-14		-14.5	1.4898	-1.75243e-15
-14.5	1.5102	7.14334e-15		-14.5	1.5102	5.62234e-15		-14.5	1.5102	6.49605e-15		-14.5	1.5102	-8.73713e-16
-14.5	1.53061	3.44479e-15		-14.5	1.53061	2.72403e-15		-14.5	1.53061	3.1407e-15		-14.5	1.53061	-4.16671e-16
-14.5	1.55102	1.57944e-15		-14.5	1.55102	1.25818e-15		-14.5	1.55102	1.44637e-15		-14.5	1.55102	-1.88192e-16
-14.5	1.57143	6.85754e-16		-14.5	1.57143	5.51132e-16		-14.5	1.57143	6.3142e-16		-14.5	1.57143	-8.02875e-17
-14.5	1.59184	2.82171e-16		-14.5	1.59184	2.28997e-16		-14.5	1.59184	2.61409e-16		-14.5	1.59184	-3.2412e-17
-14.5	1.61224	1.10877e-16		-14.5	1.61224	9.0856e-17		-14.5	1.61224	1.03357e-16		-14.5	1.61224	-1.25009e-17
-14.5	1.63265	4.25714e-17		-14.5	1.63265	3.51282e-17		-14.5	1.63265	3.98671e-17		-14.5	1.63265	-4.73893e-18
-14.5	1.65306	1.67565e-17		-14.5	1.65306	1.38201e-17		-14.5	1.65306	1.56893e-17		-14.5	1.65306	-1.86915e-18
-14.5	1.67347	7.11653e-18		-14.5	1.67347	5.81749e-18		-14.5	1.67347	6.62434e-18		-14.5	1.67347	-8.06848e-19
-14.5	1.69388	3.24403e-18		-14.5	1.69388	2.62793e-18		-14.5	1.69388	3.00058e-18		-14.5	1.69388	-3.72651e-19
-14.5	1.71429	1.50317e-18		-14.5	1.71429	1.21376e-18		-14.5	1.71429	1.38648e-18		-14.5	1.71429	-1.72719e-19
-14.5	1.73469	6.77199e-19		-14.5	1.73469	5.47754e-19		-14.5	1.73469	6.24837e-19		-14.5	1.73469	-7.70823e-20
-14.5	1.7551	2.90704e-19		-14.5	1.7551	2.36182e-19		-14.5	1.7551	2.68789e-19		-14.5	1.7551	-3.2608e-20
-14.5	1.77551	1.18104e-19		-14.5	1.77551	9.65165e-20		-14.5	1.77551	1.09533e-19		-14.5	1.77551	-1.30166e-20
-14.5	1.79592	4.53556e-20		-14.5	1.79592	3.7315e-20		-14.5	1.79592	4.22167e-20		-14.5	1.79592	-4.9017e-21
-14.5	1.81633	1.65123e-20		-14.5	1.81633	1.36835e-20		-14.5	1.81633	1.54311e-20		-14.5	1.81633	-1.74759e-21
-14.5	1.83674	5.76546e-21		-14.5	1.83674	4.81065e-21		-14.5	1.83674	5.40886e-21		-14.5	1.83674	-5.98209e-22
-14.5	1.85714	1.99327e-21		-14.5	1.85714	1.66975e-21		-14.5	1.85714	1.8742e-21		-14.5	1.85714	-2.04448e-22
-14.5	1.87755	7.23002e-22		-14.5	1.87755	6.04022e-22		-14.5	1.87755	6.78677e-22		-14.5	1.87755	-7.46548e-23
-14.5	1.89796	2.86528e-22		-14.5	1.89796	2.37517e-22		-14.5	1.89796	2.67672e-22		-14.5	1.89796	-3.01547e-23
-14.5	1.91837	1.2027e-22		-14.5	1.91837	9.91097e-23		-14.5	1.91837	1.11924e-22		-14.5	1.91837	-1.28146e-23
-14.5	1.93878	5.03728e-23		-14.5	1.93878	4.14455e-23		-14.5	1.93878	4.68145e-23		-14.5	1.93878	-5.36901e-24
-14.5	1.95918	2.03019e-23		-14.5	1.95918	1.6727e-23		-14.5	1.95918	1.88751e-23		-14.5	1.95918	-2.14807e-24
-14.5	1.97959	7.76501e-24		-14.5	1.97959	6.41632e-24		-14.5	1.97959	7.22868e-24		-14.5	1.97959	-8.12358e-25
-14.5	2	2.80733e-24		-14.5	2	2.32839e-24		-14.5	2	2.61812e-24		-14.5	2	-2.89735e-25
-14.5	2.02041	9.59548e-25		-14.5	2.02041	7.9925e-25		-14.5	2.02041	8.96775e-25		-14.5	2.02041	-9.75246e-26
-14.5	2.04082	3.11505e-25		-14.5	2.04082	2.60662e-25		-14.5	2.04082	2.91797e-25		-14.5	2.04082	-3.11355e-26
-14.5	2.06122	9.75607e-26		-14.5	2.06122	8.1982e-26		-14.5	2.06122	9.15776e-26		-14.5	2.06122	-9.5956e-27
-14.5	2.08163	3.06644e-26		-14.5	2.08163	2.58146e-26		-14.5	2.08163	2.88039e-26		-14.5	2.08163	-2.98926e-27
-14.5	2.10204	1.02765e-26		-14.5	2.10204	8.62651e-27		-14.5	2.10204	9.63493e-27		-14.5	2.10204	-1.00842e-27
-14.5	2.12245	3.76131e-27		-14.5	2.12245	3.14045e-27		-14.5	2.12245	3.51553e-27		-14.5	2.12245	-3.75079e-28
-14.5	2.14286	1.43549e-27		-14.5	2.14286	1.19422e-27		-14.5	2.14286	1.33901e-27		-14.5	2.14286	-1.44792e-28
-14.5	2.16327	5.40027e-28		-14.5	2.16327	4.48803e-28		-14.5	2.16327	5.0347e-28		-14.5	2.16327	-5.46668e-29
-14.5	2.18367	1.94514e-28		-14.5	2.18367	1.61752e-28		-14.5	2.18367	1.81415e-28		-14.5	2.18367	-1.96626e-29
-14.5	2.20408	6.63991e-29		-14.5	2.20408	5.52956e-29		-14.5	2.20408	6.198e-29		-14.5	2.20408	-6.68442e-30
-14.5	2.22449	2.14273e-29		-14.5	2.22449	1.78787e-29		-14.5	2.22449	2.00233e-29		-14.5	2.22449	-2.14462e-30
-14.5	2.2449	6.54417e-30		-14.5	2.2449	5.47289e-30		-14.5	2.2449	6.12313e-30		-14.5	2.2449	-6.50239e-31
-14.5	2.26531	1.9037e-30		-14.5	2.26531	1.59607e-30		-14.5	2.26531	1.78354e-30		-14.5	2.26531	-1.87479e-31
-14.5	2.28571	5.37986e-31		-14.5	2.28571	4.52054e-31		-14.5	2.28571	5.04518e-31		-14.5	2.28571	-5.24643e-32
-14.5	2.30612	1.54516e-31		-14.5	2.30612	1.29916e-31		-14.5	2.30612	1.44884e-31		-14.5	2.30612	-1.49675e-32
-14.5	2.32653	4.77721e-32		-14.5	2.32653	4.0082e-32		-14.5	2.32653	4.4722e-32		-14.5	2.32653	-4.63999e-33
-14.5	2.34694	1.60226e-32		-14.5	2.34694	1.33976e-32		-14.5	2.34694	1.49704e-32		-14.5	2.34694	-1.57276e-33
-14.5	2.36735	5.52878e-33		-14.5	2.36735	4.61195e-33		-14.5	2.36735	5.16057e-33		-14.5	2.36735	-5.48621e-34
-14.5	2.38775	1.87331e-33		-14.5	2.38775	1.55989e-33		-14.5	2.38775	1.74768e-33		-14.5	2.38775	-1.87792e-34
-14.5	2.40816	6.09662e-34		-14.5	2.40816	5.07051e-34		-14.5	2.40816	5.68715e-34		-14.5	2.40816	-6.16646e-35
-14.5	2.42857	1.87254e-34		-14.5	2.42857	1.55768e-34		-14.5	2.42857	1.74807e-34		-14.5	2.42857	-1.9039e-35
-14.5	2.44898	5.29564e-35		-14.5	2.44898	4.40964e-35		-14.5	2.44898	4.94909e-35		-14.5	2.44898	-5.39452e-36
-14.5	2.46939	1.35373e-35		-14.5	2.46939	1.12723e-35		-14.5	2.46939	1.26894e-35		-14.5	2.46939	-1.41704e-36
-14.5	2.4898	2.44355e-36		-14.5	2.4898	2.03421e-36		-14.5	2.4898	2.30642e-36		-14.5	2.4898	-2.7221e-37
-14.5	2.5102	3.35884e-37		-14.5	2.5102	2.79558e-37		-14.5	2.5102	3.18937e-37		-14.5	2.5102	-3.93793e-38
-14.5	2.53061	1.93594e-38		-14.5	2.53061	1.61089e-38		-14.5	2.53061	1.85123e-38		-14.5	2.53061	-2.40343e-39
-14.5	2.55102	0		-14.5	2.55102	0		-14.5	2.55102	0		-14.5	2.55102	0
-14.5	2.57143	0		-14.5	2.57143	0		-14.5	2.57143	0		-14.5	2.57143	0
-14.5	2.59184	0		-14.5	2.59184	0		-14.5	2.59184	0		-14.5	2.59184	0
-14.5	2.61225	0		-14.5	2.61225	0		-14.5	2.61225	0		-14.5	2.61225	0
-14.5	2.63265	0		-14.5	2.63265	0		-14.5	2.63265	0		-14.5	2.63265	0
-14.5	2.65306	0		-14.5	2.65306	0		-14.5	2.65306	0		-14.5	2.65306	0
-14.5	2.67347	0		-14.5	2.67347	0		-14.5	2.67347	0		-14.5	2.67347	0
-14.5	2.69388	0		-14.5	2.69388	0		-14.5	2.69388	0		-14.5	2.69388	0
-14.5	2.71429	0		-14.5	2.71429	0		-14.5	2.71429	0		-14.5	2.71429	0
-14.5	2.73469	0		-14.5	2.73469	0		-14.5	2.73469	0		-14.5	2.73469	0
-14.5	2.7551	0		-14.5	2.7551	0		-14.5	2.7551	0		-14.5	2.7551	0
-14.5	2.77551	0		-14.5	2.77551	0		-14.5	2.77551	0		-14.5	2.77551	0
-14.5	2.79592	0		-14.5	2.79592	0		-14.5	2.79592	0		-14.5	2.79592	0
-14.5	2.81633	0		-14.5	2.81633	0		-14.5	2.81633	0		-14.5	2.81633	0
-14.5	2.83674	0		-14.5	2.83674	0		-14.5	2.83674	0		-14.5	2.83674	0
-14.5	2.85714	0		-14.5	2.85714	0		-14.5	2.85714	0		-14.5	2.85714	0
-14.5	2.87755	0		-14.5	2.87755	0		-14.5	2.87755	0		-14.5	2.87755	0
-14.5	2.89796	0		-14.5	2.89796	0		-14.5	2.89796	0		-14.5	2.89796	0
-14.5	2.91837	0		-14.5	2.91837	0		-14.5	2.91837	0		-14.5	2.91837	0
-14.5	2.93878	0		-14.5	2.93878	0		-14.5	2.93878	0		-14.5	2.93878	0
-14.5	2.95918	0		-14.5	2.95918	0		-14.5	2.95918	0		-14.5	2.95918	0
-14.5	2.97959	0		-14.5	2.97959	0		-14.5	2.97959	0		-14.5	2.97959	0
-14.5	3	0		-14.5	3	0		-14.5	3	0		-14.5	3	0
-14.5	3.02041	0		-14.5	3.02041	0		-14.5	3.02041	0		-14.5	3.02041	0
-14.5	3.04082	0		-14.5	3.04082	0		-14.5	3.04082	0		-14.5	3.04082	0
-14.5	3.06122	0		-14.5	3.06122	0		-14.5	3.06122	0		-14.5	3.06122	0
-14.5	3.08163	0		-14.5	3.08163	0		-14.5	3.08163	0		-14.5	3.08163	0
-14.5	3.10204	0		-14.5	3.10204	0		-14.5	3.10204	0		-14.5	3.10204	0
-14.5	3.12245	0		-14.5	3.12245	0		-14.5	3.12245	0		-14.5	3.12245	0
-14.5	3.14286	0		-14.5	3.14286	0		-14.5	3.14286	0		-14.5	3.14286	0
-14.5	3.16327	0		-14.5	3.16327	0		-14.5	3.16327	0		-14.5	3.16327	0
-14.5	3.18367	0		-14.5	3.18367	0		-14.5	3.18367	0		-14.5	3.18367	0
-14.5	3.20408	0		-14.5	3.20408	0		-14.5	3.20408	0		-14.5	3.20408	0
-14.5	3.22449	0		-14.5	3.22449	0		-14.5	3.22449	0		-14.5	3.22449	0
-14.5	3.2449	0		-14.5	3.2449	0		-14.5	3.2449	0		-14.5	3.2449	0
-14.5	3.26531	0		-14.5	3.26531	0		-14.5	3.26531	0		-14.5	3.26531	0
-14.5	3.28571	0		-14.5	3.28571	0		-14.5	3.28571	0		-14.5	3.28571	0
-14.5	3.30612	0		-14.5	3.30612	0		-14.5	3.30612	0		-14.5	3.30612	0
-14.5	3.32653	0		-14.5	3.32653	0		-14.5	3.32653	0		-14.5	3.32653	0
-14.5	3.34694	0		-14.5	3.34694	0		-14.5	3.34694	0		-14.5	3.34694	0
-14.5	3.36735	0		-14.5	3.36735	0		-14.5	3.36735	0		-14.5	3.36735	0
-14.5	3.38775	0		-14.5	3.38775	0		-14.5	3.38775	0		-14.5	3.38775	0
-14.5	3.40816	0		-14.5	3.40816	0		-14.5	3.40816	0		-14.5	3.40816	0
-14.5	3.42857	0		-14.5	3.42857	0		-14.5	3.42857	0		-14.5	3.42857	0
-14.5	3.44898	0		-14.5	3.44898	0		-14.5	3.44898	0		-14.5	3.44898	0
-14.5	3.46939	0		-14.5	3.46939	0		-14.5	3.46939	0		-14.5	3.46939	0
-14.5	3.4898	0		-14.5	3.4898	0		-14.5	3.4898	0		-14.5	3.4898	0
-14.5	3.5102	0		-14.5	3.5102	0		-14.5	3.5102	0		-14.5	3.5102	0
-14.5	3.53061	0		-14.5	3.53061	0		-14.5	3.53061	0		-14.5	3.53061	0
-14.5	3.55102	0		-14.5	3.55102	0		-14.5	3.55102	0		-14.5	3.55102	0
-14.5	3.57143	0		-14.5	3.57143	0		-14.5	3.57143	0		-14.5	3.57143	0
-14.5	3.59184	0		-14.5	3.59184	0		-14.5	3.59184	0		-14.5	3.59184	0
-14.5	3.61225	0		-14.5	3.61225	0		-14.5	3.61225	0		-14.5	3.61225	0
-14.5	3.63265	0		-14.5	3.63265	0		-14.5	3.63265	0		-14.5	3.63265	0
-14.5	3.65306	0		-14.5	3.65306	0		-14.5	3.65306	0		-14.5	3.65306	0
-14.5	3.67347	0		-14.5	3.67347	0		-14.5	3.67347	0		-14.5	3.67347	0
-14.5	3.69388	0		-14.5	3.69388	0		-14.5	3.69388	0		-14.5	3.69388	0
-14.5	3.71429	0		-14.5	3.71429	0		-14.5	3.71429	0		-14.5	3.71429	0
-14.5	3.73469	0		-14.5	3.73469	0		-14.5	3.73469	0		-14.5	3.73469	0
-14.5	3.7551	0		-14.5	3.7551	0		-14.5	3.7551	0		-14.5	3.7551	0
-14.5	3.77551	0		-14.5	3.77551	0		-14.5	3.77551	0		-14.5	3.77551	0
-14.5	3.79592	0		-14.5	3.79592	0		-14.5	3.79592	0		-14.5	3.79592	0
-14.5	3.81633	0		-14.5	3.81633	0		-14.5	3.81633	0		-14.5	3.81633	0
-14.5	3.83674	0		-14.5	3.83674	0		-14.5	3.83674	0		-14.5	3.83674	0
-14.5	3.85714	0		-14.5	3.85714	0		-14.5	3.85714	0		-14.5	3.85714	0
-14.5	3.87755	0		-14.5	3.87755	0		-14.5	3.87755	0		-14.5	3.87755	0
-14.5	3.89796	0		-14.5	3.89796	0		-14.5	3.89796	0		-14.5	3.89796	0
-14.5	3.91837	0		-14.5	3.91837	0		-14.5	3.91837	0		-14.5	3.91837	0
-14.5	3.93878	0		-14.5	3.93878	0		-14.5	3.93878	0		-14.5	3.93878	0
-14.5	3.95918	0		-14.5	3.95918	0		-14.5	3.95918	0		-14.5	3.95918	0
-14.5	3.97959	0		-14.5	3.97959	0		-14.5	3.97959	0		-14.5	3.97959	0
-14.5	4	0		-14.5	4	0		-14.5	4	0		-14.5	4	0
-14.5	4.02041	0		-14.5	4.02041	0		-14.5	4.02041	0		-14.5	4.02041	0
-14.5	4.04082	0		-14.5	4.04082	0		-14.5	4.04082	0		-14.5	4.04082	0
-14.5	4.06122	0		-14.5	4.06122	0		-14.5	4.06122	0		-14.5	4.06122	0
-14.5	4.08163	0		-14.5	4.08163	0		-14.5	4.08163	0		-14.5	4.08163	0
-14.5	4.10204	0		-14.5	4.10204	0		-14.5	4.10204	0		-14.5	4.10204	0
-14.5	4.12245	0		-14.5	4.12245	0		-14.5	4.12245	0		-14.5	4.12245	0
-14.5	4.14286	0		-14.5	4.14286	0		-14.5	4.14286	0		-14.5	4.14286	0
-14.5	4.16327	0		-14.5	4.16327	0		-14.5	4.16327	0		-14.5	4.16327	0
-14.5	4.18367	0		-14.5	4.18367	0		-14.5	4.18367	0		-14.5	4.18367	0
-14.5	4.20408	0		-14.5	4.20408	0		-14.5	4.20408	0		-14.5	4.20408	0
-14.5	4.22449	0		-14.5	4.22449	0		-14.5	4.22449	0		-14.5	4.22449	0
-14.5	4.2449	0		-14.5	4.2449	0		-14.5	4.2449	0		-14.5	4.2449	0
-14.5	4.26531	0		-14.5	4.26531	0		-14.5	4.26531	0		-14.5	4.26531	0
-14.5	4.28571	0		-14.5	4.28571	0		-14.5	4.28571	0		-14.5	4.28571	0
-14.5	4.30612	0		-14.5	4.30612	0		-14.5	4.30612	0		-14.5	4.30612	0
-14.5	4.32653	0		-14.5	4.32653	0		-14.5	4.32653	0		-14.5	4.32653	0
-14.5	4.34694	0		-14.5	4.34694	0		-14.5	4.34694	0		-14.5	4.34694	0
-14.5	4.36735	0		-14.5	4.36735	0		-14.5	4.36735	0		-14.5	4.36735	0
-14.5	4.38776	0		-14.5	4.38776	0		-14.5	4.38776	0		-14.5	4.38776	0
-14.5	4.40816	0		-14.5	4.40816	0		-14.5	4.40816	0		-14.5	4.40816	0
-14.5	4.42857	0		-14.5	4.42857	0		-14.5	4.42857	0		-14.5	4.42857	0
-14.5	4.44898	0		-14.5	4.44898	0		-14.5	4.44898	0		-14.5	4.44898	0
-14.5	4.46939	0		-14.5	4.46939	0		-14.5	4.46939	0		-14.5	4.46939	0
-14.5	4.4898	0		-14.5	4.4898	0		-14.5	4.4898	0		-14.5	4.4898	0
-14.5	4.5102	0		-14.5	4.5102	0		-14.5	4.5102	0		-14.5	4.5102	0
-14.5	4.53061	0		-14.5	4.53061	0		-14.5	4.53061	0		-14.5	4.53061	0
-14.5	4.55102	0		-14.5	4.55102	0		-14.5	4.55102	0		-14.5	4.55102	0
-14.5	4.57143	0		-14.5	4.57143	0		-14.5	4.57143	0		-14.5	4.57143	0
-14.5	4.59184	0		-14.5	4.59184	0		-14.5	4.59184	0		-14.5	4.59184	0
-14.5	4.61224	0		-14.5	4.61224	0		-14.5	4.61224	0		-14.5	4.61224	0
-14.5	4.63265	0		-14.5	4.63265	0		-14.5	4.63265	0		-14.5	4.63265	0
-14.5	4.65306	0		-14.5	4.65306	0		-14.5	4.65306	0		-14.5	4.65306	0
-14.5	4.67347	0		-14.5	4.67347	0		-14.5	4.67347	0		-14.5	4.67347	0
-14.5	4.69388	0		-14.5	4.69388	0		-14.5	4.69388	0		-14.5	4.69388	0
-14.5	4.71429	0		-14.5	4.71429	0		-14.5	4.71429	0		-14.5	4.71429	0
-14.5	4.73469	0		-14.5	4.73469	0		-14.5	4.73469	0		-14.5	4.73469	0
-14.5	4.7551	0		-14.5	4.7551	0		-14.5	4.7551	0		-14.5	4.7551	0
-14.5	4.77551	0		-14.5	4.77551	0		-14.5	4.77551	0		-14.5	4.77551	0
-14.5	4.79592	0		-14.5	4.79592	0		-14.5	4.79592	0		-14.5	4.79592	0
-14.5	4.81633	0		-14.5	4.81633	0		-14.5	4.81633	0		-14.5	4.81633	0
-14.5	4.83674	0		-14.5	4.83674	0		-14.5	4.83674	0		-14.5	4.83674	0
-14.5	4.85714	0		-14.5	4.85714	0		-14.5	4.85714	0		-14.5	4.85714	0
-14.5	4.87755	0		-14.5	4.87755	0		-14.5	4.87755	0		-14.5	4.87755	0
-14.5	4.89796	0		-14.5	4.89796	0		-14.5	4.89796	0		-14.5	4.89796	0
-14.5	4.91837	0		-14.5	4.91837	0		-14.5	4.91837	0		-14.5	4.91837	0
-14.5	4.93878	0		-14.5	4.93878	0		-14.5	4.93878	0		-14.5	4.93878	0
-14.5	4.95918	0		-14.5	4.95918	0		-14.5	4.95918	0		-14.5	4.95918	0
-14.5	4.97959	0		-14.5	4.97959	0		-14.5	4.97959	0		-14.5	4.97959	0
-14.5	5	0		-14.5	5	0		-14.5	5	0		-14.5	5	0
-14.5	5.02041	0		-14.5	5.02041	0		-14.5	5.02041	0		-14.5	5.02041	0
-14.5	5.04082	0		-14.5	5.04082	0		-14.5	5.04082	0		-14.5	5.04082	0
-14.5	5.06122	0		-14.5	5.06122	0		-14.5	5.06122	0		-14.5	5.06122	0
-14.5	5.08163	0		-14.5	5.08163	0		-14.5	5.08163	0		-14.5	5.08163	0
-14.5	5.10204	0		-14.5	5.10204	0		-14.5	5.10204	0		-14.5	5.10204	0
-14.5	5.12245	0		-14.5	5.12245	0		-14.5	5.12245	0		-14.5	5.12245	0
-14.5	5.14286	0		-14.5	5.14286	0		-14.5	5.14286	0		-14.5	5.14286	0
-14.5	5.16327	0		-14.5	5.16327	0		-14.5	5.16327	0		-14.5	5.16327	0
-14.5	5.18367	0		-14.5	5.18367	0		-14.5	5.18367	0		-14.5	5.18367	0
-14.5	5.20408	0		-14.5	5.20408	0		-14.5	5.20408	0		-14.5	5.20408	0
-14.5	5.22449	0		-14.5	5.22449	0		-14.5	5.22449	0		-14.5	5.22449	0
-14.5	5.2449	0		-14.5	5.2449	0		-14.5	5.2449	0		-14.5	5.2449	0
-14.5	5.26531	0		-14.5	5.26531	0		-14.5	5.26531	0		-14.5	5.26531	0
-14.5	5.28571	0		-14.5	5.28571	0		-14.5	5.28571	0		-14.5	5.28571	0
-14.5	5.30612	0		-14.5	5.30612	0		-14.5	5.30612	0		-14.5	5.30612	0
-14.5	5.32653	0		-14.5	5.32653	0		-14.5	5.32653	0		-14.5	5.32653	0
-14.5	5.34694	0		-14.5	5.34694	0		-14.5	5.34694	0		-14.5	5.34694	0
-14.5	5.36735	0		-14.5	5.36735	0		-14.5	5.36735	0		-14.5	5.36735	0
-14.5	5.38776	0		-14.5	5.38776	0		-14.5	5.38776	0		-14.5	5.38776	0
-14.5	5.40816	0		-14.5	5.40816	0		-14.5	5.40816	0		-14.5	5.40816	0
-14.5	5.42857	0		-14.5	5.42857	0		-14.5	5.42857	0		-14.5	5.42857	0
-14.5	5.44898	0		-14.5	5.44898	0		-14.5	5.44898	0		-14.5	5.44898	0
-14.5	5.46939	0		-14.5	5.46939	0		-14.5	5.46939	0		-14.5	5.46939	0
-14.5	5.4898	0		-14.5	5.4898	0		-14.5	5.4898	0		-14.5	5.4898	0
-14.5	5.5102	0		-14.5	5.5102	0		-14.5	5.5102	0		-14.5	5.5102	0
-14.5	5.53061	0		-14.5	5.53061	0		-14.5	5.53061	0		-14.5	5.53061	0
-14.5	5.55102	0		-14.5	5.55102	0		-14.5	5.55102	0		-14.5	5.55102	0
-14.5	5.57143	0		-14.5	5.57143	0		-14.5	5.57143	0		-14.5	5.57143	0
-14.5	5.59184	0		-14.5	5.59184	0		-14.5	5.59184	0		-14.5	5.59184	0
-14.5	5.61224	0		-14.5	5.61224	0		-14.5	5.61224	0		-14.5	5.61224	0
-14.5	5.63265	0		-14.5	5.63265	0		-14.5	5.63265	0		-14.5	5.63265	0
-14.5	5.65306	0		-14.5	5.65306	0		-14.5	5.65306	0		-14.5	5.65306	0
-14.5	5.67347	0		-14.5	5.67347	0		-14.5	5.67347	0		-14.5	5.67347	0
-14.5	5.69388	0		-14.5	5.69388	0		-14.5	5.69388	0		-14.5	5.69388	0
-14.5	5.71429	0		-14.5	5.71429	0		-14.5	5.71429	0		-14.5	5.71429	0
-14.5	5.73469	0		-14.5	5.73469	0		-14.5	5.73469	0		-14.5	5.73469	0
-14.5	5.7551	0		-14.5	5.7551	0		-14.5	5.7551	0		-14.5	5.7551	0
-14.5	5.77551	0		-14.5	5.77551	0		-14.5	5.77551	0		-14.5	5.77551	0
-14.5	5.79592	0		-14.5	5.79592	0		-14.5	5.79592	0		-14.5	5.79592	0
-14.5	5.81633	0		-14.5	5.81633	0		-14.5	5.81633	0		-14.5	5.81633	0
-14.5	5.83674	0		-14.5	5.83674	0		-14.5	5.83674	0		-14.5	5.83674	0
-14.5	5.85714	0		-14.5	5.85714	0		-14.5	5.85714	0		-14.5	5.85714	0
-14.5	5.87755	0		-14.5	5.87755	0		-14.5	5.87755	0		-14.5	5.87755	0
-14.5	5.89796	0		-14.5	5.89796	0		-14.5	5.89796	0		-14.5	5.89796	0
-14.5	5.91837	0		-14.5	5.91837	0		-14.5	5.91837	0		-14.5	5.91837	0
-14.5	5.93878	0		-14.5	5.93878	0		-14.5	5.93878	0		-14.5	5.93878	0
-14.5	5.95918	0		-14.5	5.95918	0		-14.5	5.95918	0		-14.5	5.95918	0
-14.5	5.97959	0		-14.5	5.97959	0		-14.5	5.97959	0		-14.5	5.97959	0
-14.5	6	0		-14.5	6	0		-14.5	6	0		-14.5	6	0
-14.45	0	0.00356		-14.45	0	0.000287473		-14.45	0	0.00136		-14.45	0	-0.00107
-14.45	0.02041	0.01741		-14.45	0.02041	0.00145		-14.45	0.02041	0.00662		-14.45	0.02041	-0.00516
-14.45	0.04082	0.02679		-14.45	0.04082	0.00258		-14.45	0.04082	0.01022		-14.45	0.04082	-0.00763
-14.45	0.06122	0.03091		-14.45	0.06122	0.00379		-14.45	0.06122	0.01208		-14.45	0.06122	-0.00829
-14.45	0.08163	0.02835		-14.45	0.08163	0.00465		-14.45	0.08163	0.01152		-14.45	0.08163	-0.00687
-14.45	0.10204	0.02264		-14.45	0.10204	0.00487		-14.45	0.10204	0.00937		-14.45	0.10204	-0.0045
-14.45	0.12245	0.01908		-14.45	0.12245	0.00455		-14.45	0.12245	0.00746		-14.45	0.12245	-0.00291
-14.45	0.14286	0.01757		-14.45	0.14286	0.00405		-14.45	0.14286	0.00651		-14.45	0.14286	-0.00247
-14.45	0.16326	0.01449		-14.45	0.16326	0.0035		-14.45	0.16326	0.00544		-14.45	0.16326	-0.00194
-14.45	0.18367	0.00937		-14.45	0.18367	0.00276		-14.45	0.18367	0.0036		-14.45	0.18367	-0.000835199
-14.45	0.20408	0.00444		-14.45	0.20408	0.00178		-14.45	0.20408	0.00143		-14.45	0.20408	0.000349222
-14.45	0.22449	0.00292		-14.45	0.22449	0.000801921		-14.45	0.22449	0.000434978		-14.45	0.22449	0.000366943
-14.45	0.2449	0.00368		-14.45	0.2449	0.000458838		-14.45	0.2449	0.00143		-14.45	0.2449	-0.000975035
-14.45	0.26531	0.00367		-14.45	0.26531	0.000768359		-14.45	0.26531	0.00175		-14.45	0.26531	-0.000979042
-14.45	0.28571	0.00306		-14.45	0.28571	0.000906604		-14.45	0.28571	0.00163		-14.45	0.28571	-0.000726218
-14.45	0.30612	0.00238		-14.45	0.30612	0.000878197		-14.45	0.30612	0.00137		-14.45	0.30612	-0.000492944
-14.45	0.32653	0.00183		-14.45	0.32653	0.000782827		-14.45	0.32653	0.00111		-14.45	0.32653	-0.000331855
-14.45	0.34694	0.00141		-14.45	0.34694	0.000682239		-14.45	0.34694	0.00090901		-14.45	0.34694	-0.00022677
-14.45	0.36735	0.0011		-14.45	0.36735	0.00060242		-14.45	0.36735	0.000759395		-14.45	0.36735	-0.000156975
-14.45	0.38776	0.000898551		-14.45	0.38776	0.000547479		-14.45	0.38776	0.000657195		-14.45	0.38776	-0.000109716
-14.45	0.40816	0.000756257		-14.45	0.40816	0.000508112		-14.45	0.40816	0.000586215		-14.45	0.40816	-7.81027e-05
-14.45	0.42857	0.000656496		-14.45	0.42857	0.000473407		-14.45	0.42857	0.000533148		-14.45	0.42857	-5.97415e-05
-14.45	0.44898	0.000591239		-14.45	0.44898	0.000438813		-14.45	0.44898	0.000491799		-14.45	0.44898	-5.29863e-05
-14.45	0.46939	0.000553348		-14.45	0.46939	0.000404969		-14.45	0.46939	0.00045946		-14.45	0.46939	-5.44907e-05
-14.45	0.4898	0.000531207		-14.45	0.4898	0.000373059		-14.45	0.4898	0.000432816		-14.45	0.4898	-5.97574e-05
-14.45	0.5102	0.000510881		-14.45	0.5102	0.00034214		-14.45	0.5102	0.000406661		-14.45	0.5102	-6.45211e-05
-14.45	0.53061	0.000480824		-14.45	0.53061	0.000309707		-14.45	0.53061	0.000375533		-14.45	0.53061	-6.58261e-05
-14.45	0.55102	0.000435771		-14.45	0.55102	0.000273834		-14.45	0.55102	0.000336429		-14.45	0.55102	-6.25948e-05
-14.45	0.57143	0.000377534		-14.45	0.57143	0.000234644		-14.45	0.57143	0.000290134		-14.45	0.57143	-5.54901e-05
-14.45	0.59184	0.000312774		-14.45	0.59184	0.00019427		-14.45	0.59184	0.000240481		-14.45	0.59184	-4.62114e-05
-14.45	0.61225	0.000249487		-14.45	0.61225	0.000155777		-14.45	0.61225	0.000192411		-14.45	0.61225	-3.6634e-05
-14.45	0.63265	0.000193926		-14.45	0.63265	0.000121873		-14.45	0.63265	0.000150023		-14.45	0.63265	-2.81506e-05
-14.45	0.65306	0.000148947		-14.45	0.65306	9.40015e-05		-14.45	0.65306	0.000115379		-14.45	0.65306	-2.13774e-05
-14.45	0.67347	0.00011409		-14.45	0.67347	7.21144e-05		-14.45	0.67347	8.83529e-05		-14.45	0.67347	-1.62385e-05
-14.45	0.69388	8.70713e-05		-14.45	0.69388	5.51305e-05		-14.45	0.69388	6.74426e-05		-14.45	0.69388	-1.23121e-05
-14.45	0.71429	6.5565e-05		-14.45	0.71429	4.17341e-05		-14.45	0.71429	5.09301e-05		-14.45	0.71429	-9.19596e-06
-14.45	0.73469	4.81386e-05		-14.45	0.73469	3.09601e-05		-14.45	0.73469	3.763e-05		-14.45	0.73469	-6.66987e-06
-14.45	0.7551	3.41755e-05		-14.45	0.7551	2.23053e-05		-14.45	0.7551	2.69618e-05		-14.45	0.7551	-4.65653e-06
-14.45	0.77551	2.34017e-05		-14.45	0.77551	1.5538e-05		-14.45	0.77551	1.86627e-05		-14.45	0.77551	-3.12472e-06
-14.45	0.79592	1.55189e-05		-14.45	0.79592	1.04813e-05		-14.45	0.79592	1.25096e-05		-14.45	0.79592	-2.02835e-06
-14.45	0.81633	1.00754e-05		-14.45	0.81633	6.90011e-06		-14.45	0.81633	8.1924e-06		-14.45	0.81633	-1.29229e-06
-14.45	0.83674	6.5041e-06		-14.45	0.83674	4.49099e-06		-14.45	0.83674	5.31529e-06		-14.45	0.83674	-8.24294e-07
-14.45	0.85714	4.22915e-06		-14.45	0.85714	2.92776e-06		-14.45	0.85714	3.46212e-06		-14.45	0.85714	-5.34357e-07
-14.45	0.87755	2.77339e-06		-14.45	0.87755	1.92126e-06		-14.45	0.87755	2.27269e-06		-14.45	0.87755	-3.51436e-07
-14.45	0.89796	1.81322e-06		-14.45	0.89796	1.26016e-06		-14.45	0.89796	1.49061e-06		-14.45	0.89796	-2.30443e-07
-14.45	0.91837	1.16301e-06		-14.45	0.91837	8.1465e-07		-14.45	0.91837	9.62311e-07		-14.45	0.91837	-1.47661e-07
-14.45	0.93878	7.22692e-07		-14.45	0.93878	5.12355e-07		-14.45	0.93878	6.03577e-07		-14.45	0.93878	-9.12221e-08
-14.45	0.95918	4.32453e-07		-14.45	0.95918	3.11124e-07		-14.45	0.95918	3.65179e-07		-14.45	0.95918	-5.4054e-08
-14.45	0.97959	2.49508e-07		-14.45	0.97959	1.82264e-07		-14.45	0.97959	2.13079e-07		-14.45	0.97959	-3.08156e-08
-14.45	1	1.40162e-07		-14.45	1	1.03723e-07		-14.45	1	1.2084e-07		-14.45	1	-1.71178e-08
-14.45	1.02041	7.81476e-08		-14.45	1.02041	5.82418e-08		-14.45	1.02041	6.773e-08		-14.45	1.02041	-9.48821e-09
-14.45	1.04082	4.42655e-08		-14.45	1.04082	3.29598e-08		-14.45	1.04082	3.83535e-08		-14.45	1.04082	-5.3937e-09
-14.45	1.06122	2.57748e-08		-14.45	1.06122	1.9078e-08		-14.45	1.06122	2.22552e-08		-14.45	1.06122	-3.17722e-09
-14.45	1.08163	1.52618e-08		-14.45	1.08163	1.12463e-08		-14.45	1.08163	1.31513e-08		-14.45	1.08163	-1.90492e-09
-14.45	1.10204	8.97403e-09		-14.45	1.10204	6.61984e-09		-14.45	1.10204	7.74858e-09		-14.45	1.10204	-1.12874e-09
-14.45	1.12245	5.13213e-09		-14.45	1.12245	3.8105e-09		-14.45	1.12245	4.4571e-09		-14.45	1.12245	-6.46608e-10
-14.45	1.14286	2.82001e-09		-14.45	1.14286	2.11561e-09		-14.45	1.14286	2.46977e-09		-14.45	1.14286	-3.54162e-10
-14.45	1.16327	1.4824e-09		-14.45	1.16327	1.12621e-09		-14.45	1.16327	1.31115e-09		-14.45	1.16327	-1.84941e-10
-14.45	1.18367	7.47748e-10		-14.45	1.18367	5.75562e-10		-14.45	1.18367	6.6807e-10		-14.45	1.18367	-9.25082e-11
-14.45	1.20408	3.66722e-10		-14.45	1.20408	2.85343e-10		-14.45	1.20408	3.30378e-10		-14.45	1.20408	-4.5035e-11
-14.45	1.22449	1.79717e-10		-14.45	1.22449	1.40418e-10		-14.45	1.22449	1.62448e-10		-14.45	1.22449	-2.20306e-11
-14.45	1.2449	9.11512e-11		-14.45	1.2449	7.0836e-11		-14.45	1.2449	8.20927e-11		-14.45	1.2449	-1.12567e-11
-14.45	1.26531	4.85731e-11		-14.45	1.26531	3.73595e-11		-14.45	1.26531	4.34337e-11		-14.45	1.26531	-6.07416e-12
-14.45	1.28571	2.66018e-11		-14.45	1.28571	2.03236e-11		-14.45	1.28571	2.36802e-11		-14.45	1.28571	-3.35659e-12
-14.45	1.30612	1.4447e-11		-14.45	1.30612	1.10391e-11		-14.45	1.30612	1.2865e-11		-14.45	1.30612	-1.82595e-12
-14.45	1.32653	7.58535e-12		-14.45	1.32653	5.82848e-12		-14.45	1.32653	6.78286e-12		-14.45	1.32653	-9.54375e-13
-14.45	1.34694	3.80277e-12		-14.45	1.34694	2.94827e-12		-14.45	1.34694	3.42254e-12		-14.45	1.34694	-4.74273e-13
-14.45	1.36735	1.81253e-12		-14.45	1.36735	1.42069e-12		-14.45	1.36735	1.64414e-12		-14.45	1.36735	-2.23447e-13
-14.45	1.38776	8.22772e-13		-14.45	1.38776	6.52575e-13		-14.45	1.38776	7.52686e-13		-14.45	1.38776	-1.00111e-13
-14.45	1.40816	3.59461e-13		-14.45	1.40816	2.88234e-13		-14.45	1.40816	3.31446e-13		-14.45	1.40816	-4.32122e-14
-14.45	1.42857	1.55302e-13		-14.45	1.42857	1.25294e-13		-14.45	1.42857	1.43853e-13		-14.45	1.42857	-1.85593e-14
-14.45	1.44898	6.94723e-14		-14.45	1.44898	5.58544e-14		-14.45	1.44898	6.4205e-14		-14.45	1.44898	-8.35054e-15
-14.45	1.46939	3.32889e-14		-14.45	1.46939	2.64726e-14		-14.45	1.46939	3.0527e-14		-14.45	1.46939	-4.05443e-15
-14.45	1.4898	1.67694e-14		-14.45	1.4898	1.32205e-14		-14.45	1.4898	1.52789e-14		-14.45	1.4898	-2.05849e-15
-14.45	1.5102	8.46761e-15		-14.45	1.5102	6.66418e-15		-14.45	1.5102	7.70114e-15		-14.45	1.5102	-1.03697e-15
-14.45	1.53061	4.13988e-15		-14.45	1.53061	3.27026e-15		-14.45	1.53061	3.77226e-15		-14.45	1.53061	-5.02006e-16
-14.45	1.55102	1.92889e-15		-14.45	1.55102	1.53408e-15		-14.45	1.55102	1.76466e-15		-14.45	1.55102	-2.30582e-16
-14.45	1.57143	8.51742e-16		-14.45	1.57143	6.83184e-16		-14.45	1.57143	7.83283e-16		-14.45	1.57143	-1.00098e-16
-14.45	1.59184	3.56307e-16		-14.45	1.59184	2.8853e-16		-14.45	1.59184	3.29622e-16		-14.45	1.59184	-4.1092e-17
-14.45	1.61224	1.41948e-16		-14.45	1.61224	1.16078e-16		-14.45	1.61224	1.32138e-16		-14.45	1.61224	-1.60599e-17
-14.45	1.63265	5.48052e-17		-14.45	1.63265	4.51803e-17		-14.45	1.63265	5.12872e-17		-14.45	1.63265	-6.10696e-18
-14.45	1.65306	2.13626e-17		-14.45	1.65306	1.76462e-17		-14.45	1.65306	2.00201e-17		-14.45	1.65306	-2.37393e-18
-14.45	1.67347	8.88682e-18		-14.45	1.67347	7.28905e-18		-14.45	1.67347	8.29023e-18		-14.45	1.67347	-1.00118e-18
-14.45	1.69388	4.00193e-18		-14.45	1.69388	3.2499e-18		-14.45	1.69388	3.70793e-18		-14.45	1.69388	-4.58034e-19
-14.45	1.71429	1.86169e-18		-14.45	1.71429	1.50433e-18		-14.45	1.71429	1.71824e-18		-14.45	1.71429	-2.13912e-19
-14.45	1.73469	8.50442e-19		-14.45	1.73469	6.87566e-19		-14.45	1.73469	7.84586e-19		-14.45	1.73469	-9.70197e-20
-14.45	1.7551	3.71709e-19		-14.45	1.7551	3.01661e-19		-14.45	1.7551	3.435e-19		-14.45	1.7551	-4.18389e-20
-14.45	1.77551	1.53989e-19		-14.45	1.77551	1.25656e-19		-14.45	1.77551	1.42699e-19		-14.45	1.77551	-1.70435e-20
-14.45	1.79592	6.03202e-20		-14.45	1.79592	4.95398e-20		-14.45	1.79592	5.60902e-20		-14.45	1.79592	-6.55038e-21
-14.45	1.81633	2.23751e-20		-14.45	1.81633	1.85066e-20		-14.45	1.81633	2.08868e-20		-14.45	1.81633	-2.38019e-21
-14.45	1.83674	7.92238e-21		-14.45	1.83674	6.5993e-21		-14.45	1.83674	7.42485e-21		-14.45	1.83674	-8.25545e-22
-14.45	1.85714	2.74251e-21		-14.45	1.85714	2.29648e-21		-14.45	1.85714	2.57793e-21		-14.45	1.85714	-2.81451e-22
-14.45	1.87755	9.76707e-22		-14.45	1.87755	8.17562e-22		-14.45	1.87755	9.17837e-22		-14.45	1.87755	-1.00275e-22
-14.45	1.89796	3.77614e-22		-14.45	1.89796	3.13925e-22		-14.45	1.89796	3.53366e-22		-14.45	1.89796	-3.94411e-23
-14.45	1.91837	1.57186e-22		-14.45	1.91837	1.29753e-22		-14.45	1.91837	1.46435e-22		-14.45	1.91837	-1.66823e-23
-14.45	1.93878	6.64479e-23		-14.45	1.93878	5.46931e-23		-14.45	1.93878	6.17733e-23		-14.45	1.93878	-7.0802e-24
-14.45	1.95918	2.7268e-23		-14.45	1.95918	2.24576e-23		-14.45	1.95918	2.53479e-23		-14.45	1.95918	-2.89026e-24
-14.45	1.97959	1.06536e-23		-14.45	1.97959	8.79596e-24		-14.45	1.97959	9.91379e-24		-14.45	1.97959	-1.11783e-24
-14.45	2	3.93862e-24		-14.45	2	3.26309e-24		-14.45	2	3.6711e-24		-14.45	2	-4.08006e-25
-14.45	2.02041	1.37652e-24		-14.45	2.02041	1.14506e-24		-14.45	2.02041	1.28559e-24		-14.45	2.02041	-1.40523e-25
-14.45	2.04082	4.56022e-25		-14.45	2.04082	3.81046e-25		-14.45	2.04082	4.26851e-25		-14.45	2.04082	-4.5805e-26
-14.45	2.06122	1.44721e-25		-14.45	2.06122	1.21466e-25		-14.45	2.06122	1.35762e-25		-14.45	2.06122	-1.42961e-26
-14.45	2.08163	4.53153e-26		-14.45	2.08163	3.8146e-26		-14.45	2.08163	4.25668e-26		-14.45	2.08163	-4.4208e-27
-14.45	2.10204	1.481e-26		-14.45	2.10204	1.24528e-26		-14.45	2.10204	1.38987e-26		-14.45	2.10204	-1.44582e-27
-14.45	2.12245	5.28543e-27		-14.45	2.12245	4.422e-27		-14.45	2.12245	4.94549e-27		-14.45	2.12245	-5.23491e-28
-14.45	2.14286	2.00912e-27		-14.45	2.14286	1.67334e-27		-14.45	2.14286	1.87516e-27		-14.45	2.14286	-2.01817e-28
-14.45	2.16327	7.66076e-28		-14.45	2.16327	6.36853e-28		-14.45	2.16327	7.1429e-28		-14.45	2.16327	-7.74376e-29
-14.45	2.18367	2.81866e-28		-14.45	2.18367	2.34344e-28		-14.45	2.18367	2.62842e-28		-14.45	2.18367	-2.84978e-29
-14.45	2.20408	9.85549e-29		-14.45	2.20408	8.20344e-29		-14.45	2.20408	9.19674e-29		-14.45	2.20408	-9.93296e-30
-14.45	2.22449	3.2602e-29		-14.45	2.22449	2.71844e-29		-14.45	2.22449	3.04536e-29		-14.45	2.22449	-3.26923e-30
-14.45	2.2449	1.02021e-29		-14.45	2.2449	8.52488e-30		-14.45	2.2449	9.54124e-30		-14.45	2.2449	-1.01636e-30
-14.45	2.26531	3.03154e-30		-14.45	2.26531	2.53929e-30		-14.45	2.26531	2.83887e-30		-14.45	2.26531	-2.99572e-31
-14.45	2.28571	8.66685e-31		-14.45	2.28571	7.27708e-31		-14.45	2.28571	8.12538e-31		-14.45	2.28571	-8.48305e-32
-14.45	2.30612	2.46656e-31		-14.45	2.30612	2.07401e-31		-14.45	2.30612	2.31336e-31		-14.45	2.30612	-2.39349e-32
-14.45	2.32653	7.40215e-32		-14.45	2.32653	6.21768e-32		-14.45	2.32653	6.93484e-32		-14.45	2.32653	-7.1716e-33
-14.45	2.34694	2.42393e-32		-14.45	2.34694	2.0296e-32		-14.45	2.34694	2.26638e-32		-14.45	2.34694	-2.36775e-33
-14.45	2.36735	8.36184e-33		-14.45	2.36735	6.98154e-33		-14.45	2.36735	7.80761e-33		-14.45	2.36735	-8.26065e-34
-14.45	2.38775	2.87679e-33		-14.45	2.38775	2.39709e-33		-14.45	2.38775	2.68432e-33		-14.45	2.38775	-2.87228e-34
-14.45	2.40816	9.57395e-34		-14.45	2.40816	7.96497e-34		-14.45	2.40816	8.93038e-34		-14.45	2.40816	-9.65408e-35
-14.45	2.42857	3.0219e-34		-14.45	2.42857	2.5136e-34		-14.45	2.42857	2.82017e-34		-14.45	2.42857	-3.06573e-35
-14.45	2.44898	8.93788e-35		-14.45	2.44898	7.43985e-35		-14.45	2.44898	8.35063e-35		-14.45	2.44898	-9.1078e-36
-14.45	2.46939	2.42198e-35		-14.45	2.46939	2.01688e-35		-14.45	2.46939	2.26631e-35		-14.45	2.46939	-2.49433e-36
-14.45	2.4898	5.07746e-36		-14.45	2.4898	4.22728e-36		-14.45	2.4898	4.78015e-36		-14.45	2.4898	-5.52865e-37
-14.45	2.5102	8.70248e-37		-14.45	2.5102	7.24392e-37		-14.45	2.5102	8.23788e-37		-14.45	2.5102	-9.93953e-38
-14.45	2.53061	8.70047e-38		-14.45	2.53061	7.24057e-38		-14.45	2.53061	8.28941e-38		-14.45	2.53061	-1.04884e-38
-14.45	2.55102	0		-14.45	2.55102	0		-14.45	2.55102	0		-14.45	2.55102	0
-14.45	2.57143	0		-14.45	2.57143	0		-14.45	2.57143	0		-14.45	2.57143	0
-14.45	2.59184	0		-14.45	2.59184	0		-14.45	2.59184	0		-14.45	2.59184	0
-14.45	2.61225	0		-14.45	2.61225	0		-14.45	2.61225	0		-14.45	2.61225	0
-14.45	2.63265	0		-14.45	2.63265	0		-14.45	2.63265	0		-14.45	2.63265	0
-14.45	2.65306	0		-14.45	2.65306	0		-14.45	2.65306	0		-14.45	2.65306	0
-14.45	2.67347	0		-14.45	2.67347	0		-14.45	2.67347	0		-14.45	2.67347	0
-14.45	2.69388	0		-14.45	2.69388	0		-14.45	2.69388	0		-14.45	2.69388	0
-14.45	2.71429	0		-14.45	2.71429	0		-14.45	2.71429	0		-14.45	2.71429	0
-14.45	2.73469	0		-14.45	2.73469	0		-14.45	2.73469	0		-14.45	2.73469	0
-14.45	2.7551	0		-14.45	2.7551	0		-14.45	2.7551	0		-14.45	2.7551	0
-14.45	2.77551	0		-14.45	2.77551	0		-14.45	2.77551	0		-14.45	2.77551	0
-14.45	2.79592	0		-14.45	2.79592	0		-14.45	2.79592	0		-14.45	2.79592	0
-14.45	2.81633	0		-14.45	2.81633	0		-14.45	2.81633	0		-14.45	2.81633	0
-14.45	2.83674	0		-14.45	2.83674	0		-14.45	2.83674	0		-14.45	2.83674	0
-14.45	2.85714	0		-14.45	2.85714	0		-14.45	2.85714	0		-14.45	2.85714	0
-14.45	2.87755	0		-14.45	2.87755	0		-14.45	2.87755	0		-14.45	2.87755	0
-14.45	2.89796	0		-14.45	2.89796	0		-14.45	2.89796	0		-14.45	2.89796	0
-14.45	2.91837	0		-14.45	2.91837	0		-14.45	2.91837	0		-14.45	2.91837	0
-14.45	2.93878	0		-14.45	2.93878	0		-14.45	2.93878	0		-14.45	2.93878	0
-14.45	2.95918	0		-14.45	2.95918	0		-14.45	2.95918	0		-14.45	2.95918	0
-14.45	2.97959	0		-14.45	2.97959	0		-14.45	2.97959	0		-14.45	2.97959	0
-14.45	3	0		-14.45	3	0		-14.45	3	0		-14.45	3	0
-14.45	3.02041	0		-14.45	3.02041	0		-14.45	3.02041	0		-14.45	3.02041	0
-14.45	3.04082	0		-14.45	3.04082	0		-14.45	3.04082	0		-14.45	3.04082	0
-14.45	3.06122	0		-14.45	3.06122	0		-14.45	3.06122	0		-14.45	3.06122	0
-14.45	3.08163	0		-14.45	3.08163	0		-14.45	3.08163	0		-14.45	3.08163	0
-14.45	3.10204	0		-14.45	3.10204	0		-14.45	3.10204	0		-14.45	3.10204	0
-14.45	3.12245	0		-14.45	3.12245	0		-14.45	3.12245	0		-14.45	3.12245	0
-14.45	3.14286	0		-14.45	3.14286	0		-14.45	3.14286	0		-14.45	3.14286	0
-14.45	3.16327	0		-14.45	3.16327	0		-14.45	3.16327	0		-14.45	3.16327	0
-14.45	3.18367	0		-14.45	3.18367	0		-14.45	3.18367	0		-14.45	3.18367	0
-14.45	3.20408	0		-14.45	3.20408	0		-14.45	3.20408	0		-14.45	3.20408	0
-14.45	3.22449	0		-14.45	3.22449	0		-14.45	3.22449	0		-14.45	3.22449	0
-14.45	3.2449	0		-14.45	3.2449	0		-14.45	3.2449	0		-14.45	3.2449	0
-14.45	3.26531	0		-14.45	3.26531	0		-14.45	3.26531	0		-14.45	3.26531	0
-14.45	3.28571	0		-14.45	3.28571	0		-14.45	3.28571	0		-14.45	3.28571	0
-14.45	3.30612	0		-14.45	3.30612	0		-14.45	3.30612	0		-14.45	3.30612	0
-14.45	3.32653	0		-14.45	3.32653	0		-14.45	3.32653	0		-14.45	3.32653	0
-14.45	3.34694	0		-14.45	3.34694	0		-14.45	3.34694	0		-14.45	3.34694	0
-14.45	3.36735	0		-14.45	3.36735	0		-14.45	3.36735	0		-14.45	3.36735	0
-14.45	3.38775	0		-14.45	3.38775	0		-14.45	3.38775	0		-14.45	3.38775	0
-14.45	3.40816	0		-14.45	3.40816	0		-14.45	3.40816	0		-14.45	3.40816	0
-14.45	3.42857	0		-14.45	3.42857	0		-14.45	3.42857	0		-14.45	3.42857	0
-14.45	3.44898	0		-14.45	3.44898	0		-14.45	3.44898	0		-14.45	3.44898	0
-14.45	3.46939	0		-14.45	3.46939	0		-14.45	3.46939	0		-14.45	3.46939	0
-14.45	3.4898	0		-14.45	3.4898	0		-14.45	3.4898	0		-14.45	3.4898	0
-14.45	3.5102	0		-14.45	3.5102	0		-14.45	3.5102	0		-14.45	3.5102	0
-14.45	3.53061	0		-14.45	3.53061	0		-14.45	3.53061	0		-14.45	3.53061	0
-14.45	3.55102	0		-14.45	3.55102	0		-14.45	3.55102	0		-14.45	3.55102	0
-14.45	3.57143	0		-14.45	3.57143	0		-14.45	3.57143	0		-14.45	3.57143	0
-14.45	3.59184	0		-14.45	3.59184	0		-14.45	3.59184	0		-14.45	3.59184	0
-14.45	3.61225	0		-14.45	3.61225	0		-14.45	3.61225	0		-14.45	3.61225	0
-14.45	3.63265	0		-14.45	3.63265	0		-14.45	3.63265	0		-14.45	3.63265	0
-14.45	3.65306	0		-14.45	3.65306	0		-14.45	3.65306	0		-14.45	3.65306	0
-14.45	3.67347	0		-14.45	3.67347	0		-14.45	3.67347	0		-14.45	3.67347	0
-14.45	3.69388	0		-14.45	3.69388	0		-14.45	3.69388	0		-14.45	3.69388	0
-14.45	3.71429	0		-14.45	3.71429	0		-14.45	3.71429	0		-14.45	3.71429	0
-14.45	3.73469	0		-14.45	3.73469	0		-14.45	3.73469	0		-14.45	3.73469	0
-14.45	3.7551	0		-14.45	3.7551	0		-14.45	3.7551	0		-14.45	3.7551	0
-14.45	3.77551	0		-14.45	3.77551	0		-14.45	3.77551	0		-14.45	3.77551	0
-14.45	3.79592	0		-14.45	3.79592	0		-14.45	3.79592	0		-14.45	3.79592	0
-14.45	3.81633	0		-14.45	3.81633	0		-14.45	3.81633	0		-14.45	3.81633	0
-14.45	3.83674	0		-14.45	3.83674	0		-14.45	3.83674	0		-14.45	3.83674	0
-14.45	3.85714	0		-14.45	3.85714	0		-14.45	3.85714	0		-14.45	3.85714	0
-14.45	3.87755	0		-14.45	3.87755	0		-14.45	3.87755	0		-14.45	3.87755	0
-14.45	3.89796	0		-14.45	3.89796	0		-14.45	3.89796	0		-14.45	3.89796	0
-14.45	3.91837	0		-14.45	3.91837	0		-14.45	3.91837	0		-14.45	3.91837	0
-14.45	3.93878	0		-14.45	3.93878	0		-14.45	3.93878	0		-14.45	3.93878	0
-14.45	3.95918	0		-14.45	3.95918	0		-14.45	3.95918	0		-14.45	3.95918	0
-14.45	3.97959	0		-14.45	3.97959	0		-14.45	3.97959	0		-14.45	3.97959	0
-14.45	4	0		-14.45	4	0		-14.45	4	0		-14.45	4	0
-14.45	4.02041	0		-14.45	4.02041	0		-14.45	4.02041	0		-14.45	4.02041	0
-14.45	4.04082	0		-14.45	4.04082	0		-14.45	4.04082	0		-14.45	4.04082	0
-14.45	4.06122	0		-14.45	4.06122	0		-14.45	4.06122	0		-14.45	4.06122	0
-14.45	4.08163	0		-14.45	4.08163	0		-14.45	4.08163	0		-14.45	4.08163	0
-14.45	4.10204	0		-14.45	4.10204	0		-14.45	4.10204	0		-14.45	4.10204	0
-14.45	4.12245	0		-14.45	4.12245	0		-14.45	4.12245	0		-14.45	4.12245	0
-14.45	4.14286	0		-14.45	4.14286	0		-14.45	4.14286	0		-14.45	4.14286	0
-14.45	4.16327	0		-14.45	4.16327	0		-14.45	4.16327	0		-14.45	4.16327	0
-14.45	4.18367	0		-14.45	4.18367	0		-14.45	4.18367	0		-14.45	4.18367	0
-14.45	4.20408	0		-14.45	4.20408	0		-14.45	4.20408	0		-14.45	4.20408	0
-14.45	4.22449	0		-14.45	4.22449	0		-14.45	4.22449	0		-14.45	4.22449	0
-14.45	4.2449	0		-14.45	4.2449	0		-14.45	4.2449	0		-14.45	4.2449	0
-14.45	4.26531	0		-14.45	4.26531	0		-14.45	4.26531	0		-14.45	4.26531	0
-14.45	4.28571	0		-14.45	4.28571	0		-14.45	4.28571	0		-14.45	4.28571	0
-14.45	4.30612	0		-14.45	4.30612	0		-14.45	4.30612	0		-14.45	4.30612	0
-14.45	4.32653	0		-14.45	4.32653	0		-14.45	4.32653	0		-14.45	4.32653	0
-14.45	4.34694	0		-14.45	4.34694	0		-14.45	4.34694	0		-14.45	4.34694	0
-14.45	4.36735	0		-14.45	4.36735	0		-14.45	4.36735	0		-14.45	4.36735	0
-14.45	4.38776	0		-14.45	4.38776	0		-14.45	4.38776	0		-14.45	4.38776	0
-14.45	4.40816	0		-14.45	4.40816	0		-14.45	4.40816	0		-14.45	4.40816	0
-14.45	4.42857	0		-14.45	4.42857	0		-14.45	4.42857	0		-14.45	4.42857	0
-14.45	4.44898	0		-14.45	4.44898	0		-14.45	4.44898	0		-14.45	4.44898	0
-14.45	4.46939	0		-14.45	4.46939	0		-14.45	4.46939	0		-14.45	4.46939	0
-14.45	4.4898	0		-14.45	4.4898	0		-14.45	4.4898	0		-14.45	4.4898	0
-14.45	4.5102	0		-14.45	4.5102	0		-14.45	4.5102	0		-14.45	4.5102	0
-14.45	4.53061	0		-14.45	4.53061	0		-14.45	4.53061	0		-14.45	4.53061	0
-14.45	4.55102	0		-14.45	4.55102	0		-14.45	4.55102	0		-14.45	4.55102	0
-14.45	4.57143	0		-14.45	4.57143	0		-14.45	4.57143	0		-14.45	4.57143	0
-14.45	4.59184	0		-14.45	4.59184	0		-14.45	4.59184	0		-14.45	4.59184	0
-14.45	4.61224	0		-14.45	4.61224	0		-14.45	4.61224	0		-14.45	4.61224	0
-14.45	4.63265	0		-14.45	4.63265	0		-14.45	4.63265	0		-14.45	4.63265	0
-14.45	4.65306	0		-14.45	4.65306	0		-14.45	4.65306	0		-14.45	4.65306	0
-14.45	4.67347	0		-14.45	4.67347	0		-14.45	4.67347	0		-14.45	4.67347	0
-14.45	4.69388	0		-14.45	4.69388	0		-14.45	4.69388	0		-14.45	4.69388	0
-14.45	4.71429	0		-14.45	4.71429	0		-14.45	4.71429	0		-14.45	4.71429	0
-14.45	4.73469	0		-14.45	4.73469	0		-14.45	4.73469	0		-14.45	4.73469	0
-14.45	4.7551	0		-14.45	4.7551	0		-14.45	4.7551	0		-14.45	4.7551	0
-14.45	4.77551	0		-14.45	4.77551	0		-14.45	4.77551	0		-14.45	4.77551	0
-14.45	4.79592	0		-14.45	4.79592	0		-14.45	4.79592	0		-14.45	4.79592	0
-14.45	4.81633	0		-14.45	4.81633	0		-14.45	4.81633	0		-14.45	4.81633	0
-14.45	4.83674	0		-14.45	4.83674	0		-14.45	4.83674	0		-14.45	4.83674	0
-14.45	4.85714	0		-14.45	4.85714	0		-14.45	4.85714	0		-14.45	4.85714	0
-14.45	4.87755	0		-14.45	4.87755	0		-14.45	4.87755	0		-14.45	4.87755	0
-14.45	4.89796	0		-14.45	4.89796	0		-14.45	4.89796	0		-14.45	4.89796	0
-14.45	4.91837	0		-14.45	4.91837	0		-14.45	4.91837	0		-14.45	4.91837	0
-14.45	4.93878	0		-14.45	4.93878	0		-14.45	4.93878	0		-14.45	4.93878	0
-14.45	4.95918	0		-14.45	4.95918	0		-14.45	4.95918	0		-14.45	4.95918	0
-14.45	4.97959	0		-14.45	4.97959	0		-14.45	4.97959	0		-14.45	4.97959	0
-14.45	5	0		-14.45	5	0		-14.45	5	0		-14.45	5	0
-14.45	5.02041	0		-14.45	5.02041	0		-14.45	5.02041	0		-14.45	5.02041	0
-14.45	5.04082	0		-14.45	5.04082	0		-14.45	5.04082	0		-14.45	5.04082	0
-14.45	5.06122	0		-14.45	5.06122	0		-14.45	5.06122	0		-14.45	5.06122	0
-14.45	5.08163	0		-14.45	5.08163	0		-14.45	5.08163	0		-14.45	5.08163	0
-14.45	5.10204	0		-14.45	5.10204	0		-14.45	5.10204	0		-14.45	5.10204	0
-14.45	5.12245	0		-14.45	5.12245	0		-14.45	5.12245	0		-14.45	5.12245	0
-14.45	5.14286	0		-14.45	5.14286	0		-14.45	5.14286	0		-14.45	5.14286	0
-14.45	5.16327	0		-14.45	5.16327	0		-14.45	5.16327	0		-14.45	5.16327	0
-14.45	5.18367	0		-14.45	5.18367	0		-14.45	5.18367	0		-14.45	5.18367	0
-14.45	5.20408	0		-14.45	5.20408	0		-14.45	5.20408	0		-14.45	5.20408	0
-14.45	5.22449	0		-14.45	5.22449	0		-14.45	5.22449	0		-14.45	5.22449	0
-14.45	5.2449	0		-14.45	5.2449	0		-14.45	5.2449	0		-14.45	5.2449	0
-14.45	5.26531	0		-14.45	5.26531	0		-14.45	5.26531	0		-14.45	5.26531	0
-14.45	5.28571	0		-14.45	5.28571	0		-14.45	5.28571	0		-14.45	5.28571	0
-14.45	5.30612	0		-14.45	5.30612	0		-14.45	5.30612	0		-14.45	5.30612	0
-14.45	5.32653	0		-14.45	5.32653	0		-14.45	5.32653	0		-14.45	5.32653	0
-14.45	5.34694	0		-14.45	5.34694	0		-14.45	5.34694	0		-14.45	5.34694	0
-14.45	5.36735	0		-14.45	5.36735	0		-14.45	5.36735	0		-14.45	5.36735	0
-14.45	5.38776	0		-14.45	5.38776	0		-14.45	5.38776	0		-14.45	5.38776	0
-14.45	5.40816	0		-14.45	5.40816	0		-14.45	5.40816	0		-14.45	5.40816	0
-14.45	5.42857	0		-14.45	5.42857	0		-14.45	5.42857	0		-14.45	5.42857	0
-14.45	5.44898	0		-14.45	5.44898	0		-14.45	5.44898	0		-14.45	5.44898	0
-14.45	5.46939	0		-14.45	5.46939	0		-14.45	5.46939	0		-14.45	5.46939	0
-14.45	5.4898	0		-14.45	5.4898	0		-14.45	5.4898	0		-14.45	5.4898	0
-14.45	5.5102	0		-14.45	5.5102	0		-14.45	5.5102	0		-14.45	5.5102	0
-14.45	5.53061	0		-14.45	5.53061	0		-14.45	5.53061	0		-14.45	5.53061	0
-14.45	5.55102	0		-14.45	5.55102	0		-14.45	5.55102	0		-14.45	5.55102	0
-14.45	5.57143	0		-14.45	5.57143	0		-14.45	5.57143	0		-14.45	5.57143	0
-14.45	5.59184	0		-14.45	5.59184	0		-14.45	5.59184	0		-14.45	5.59184	0
-14.45	5.61224	0		-14.45	5.61224	0		-14.45	5.61224	0		-14.45	5.61224	0
-14.45	5.63265	0		-14.45	5.63265	0		-14.45	5.63265	0		-14.45	5.63265	0
-14.45	5.65306	0		-14.45	5.65306	0		-14.45	5.65306	0		-14.45	5.65306	0
-14.45	5.67347	0		-14.45	5.67347	0		-14.45	5.67347	0		-14.45	5.67347	0
-14.45	5.69388	0		-14.45	5.69388	0		-14.45	5.69388	0		-14.45	5.69388	0
-14.45	5.71429	0		-14.45	5.71429	0		-14.45	5.71429	0		-14.45	5.71429	0
-14.45	5.73469	0		-14.45	5.73469	0		-14.45	5.73469	0		-14.45	5.73469	0
-14.45	5.7551	0		-14.45	5.7551	0		-14.45	5.7551	0		-14.45	5.7551	0
-14.45	5.77551	0		-14.45	5.77551	0		-14.45	5.77551	0		-14.45	5.77551	0
-14.45	5.79592	0		-14.45	5.79592	0		-14.45	5.79592	0		-14.45	5.79592	0
-14.45	5.81633	0		-14.45	5.81633	0		-14.45	5.81633	0		-14.45	5.81633	0
-14.45	5.83674	0		-14.45	5.83674	0		-14.45	5.83674	0		-14.45	5.83674	0
-14.45	5.85714	0		-14.45	5.85714	0		-14.45	5.85714	0		-14.45	5.85714	0
-14.45	5.87755	0		-14.45	5.87755	0		-14.45	5.87755	0		-14.45	5.87755	0
-14.45	5.89796	0		-14.45	5.89796	0		-14.45	5.89796	0		-14.45	5.89796	0
-14.45	5.91837	0		-14.45	5.91837	0		-14.45	5.91837	0		-14.45	5.91837	0
-14.45	5.93878	0		-14.45	5.93878	0		-14.45	5.93878	0		-14.45	5.93878	0
-14.45	5.95918	0		-14.45	5.95918	0		-14.45	5.95918	0		-14.45	5.95918	0
-14.45	5.97959	0		-14.45	5.97959	0		-14.45	5.97959	0		-14.45	5.97959	0
-14.45	6	0		-14.45	6	0		-14.45	6	0		-14.45	6	0
-14.4	0	0.00356		-14.4	0	0.000287473		-14.4	0	0.00136		-14.4	0	-0.00107
-14.4	0.02041	0.01741		-14.4	0.02041	0.00145		-14.4	0.02041	0.00661		-14.4	0.02041	-0.00516
-14.4	0.04082	0.02679		-14.4	0.04082	0.00258		-14.4	0.04082	0.01021		-14.4	0.04082	-0.00763
-14.4	0.06122	0.03093		-14.4	0.06122	0.00379		-14.4	0.06122	0.01209		-14.4	0.06122	-0.0083
-14.4	0.08163	0.02841		-14.4	0.08163	0.00465		-14.4	0.08163	0.01154		-14.4	0.08163	-0.00688
-14.4	0.10204	0.0227		-14.4	0.10204	0.00488		-14.4	0.10204	0.0094		-14.4	0.10204	-0.00452
-14.4	0.12245	0.0191		-14.4	0.12245	0.00456		-14.4	0.12245	0.00748		-14.4	0.12245	-0.00292
-14.4	0.14286	0.01759		-14.4	0.14286	0.00406		-14.4	0.14286	0.00652		-14.4	0.14286	-0.00246
-14.4	0.16326	0.01454		-14.4	0.16326	0.00351		-14.4	0.16326	0.00545		-14.4	0.16326	-0.00194
-14.4	0.18367	0.00944		-14.4	0.18367	0.00277		-14.4	0.18367	0.00362		-14.4	0.18367	-0.000848411
-14.4	0.20408	0.0045		-14.4	0.20408	0.00179		-14.4	0.20408	0.00145		-14.4	0.20408	0.000336182
-14.4	0.22449	0.00293		-14.4	0.22449	0.000808253		-14.4	0.22449	0.000428255		-14.4	0.22449	0.000379998
-14.4	0.2449	0.0037		-14.4	0.2449	0.000457517		-14.4	0.2449	0.00144		-14.4	0.2449	-0.000979924
-14.4	0.26531	0.0037		-14.4	0.26531	0.000772017		-14.4	0.26531	0.00176		-14.4	0.26531	-0.000989156
-14.4	0.28571	0.0031		-14.4	0.28571	0.000914432		-14.4	0.28571	0.00165		-14.4	0.28571	-0.000735417
-14.4	0.30612	0.00241		-14.4	0.30612	0.000886967		-14.4	0.30612	0.00139		-14.4	0.30612	-0.000499102
-14.4	0.32653	0.00185		-14.4	0.32653	0.000790588		-14.4	0.32653	0.00113		-14.4	0.32653	-0.000335454
-14.4	0.34694	0.00142		-14.4	0.34694	0.000688723		-14.4	0.34694	0.000917761		-14.4	0.34694	-0.000229038
-14.4	0.36735	0.00112		-14.4	0.36735	0.00060822		-14.4	0.36735	0.00076689		-14.4	0.36735	-0.00015867
-14.4	0.38776	0.000909373		-14.4	0.38776	0.00055332		-14.4	0.38776	0.000664428		-14.4	0.38776	-0.000111108
-14.4	0.40816	0.000766556		-14.4	0.40816	0.00051445		-14.4	0.40816	0.000593678		-14.4	0.40816	-7.92281e-05
-14.4	0.42857	0.000666231		-14.4	0.42857	0.000480261		-14.4	0.42857	0.000540865		-14.4	0.42857	-6.06048e-05
-14.4	0.44898	0.000600289		-14.4	0.44898	0.000445887		-14.4	0.44898	0.000499543		-14.4	0.44898	-5.36559e-05
-14.4	0.46939	0.000561818		-14.4	0.46939	0.000411924		-14.4	0.46939	0.000467013		-14.4	0.46939	-5.50885e-05
-14.4	0.4898	0.000539491		-14.4	0.4898	0.000379738		-14.4	0.4898	0.000440168		-14.4	0.4898	-6.04296e-05
-14.4	0.5102	0.000519518		-14.4	0.5102	0.00034861		-14.4	0.5102	0.000414012		-14.4	0.5102	-6.5402e-05
-14.4	0.53061	0.000490177		-14.4	0.53061	0.000316115		-14.4	0.53061	0.000383097		-14.4	0.53061	-6.69823e-05
-14.4	0.55102	0.000445783		-14.4	0.55102	0.00028023		-14.4	0.55102	0.00034422		-14.4	0.55102	-6.399e-05
-14.4	0.57143	0.000387735		-14.4	0.57143	0.000240907		-14.4	0.57143	0.000297909		-14.4	0.57143	-5.70023e-05
-14.4	0.59184	0.000322485		-14.4	0.59184	0.000200153		-14.4	0.59184	0.000247838		-14.4	0.59184	-4.76853e-05
-14.4	0.61225	0.000258086		-14.4	0.61225	0.000161014		-14.4	0.61225	0.000198952		-14.4	0.61225	-3.79375e-05
-14.4	0.63265	0.000201053		-14.4	0.63265	0.000126285		-14.4	0.63265	0.000155497		-14.4	0.63265	-2.92118e-05
-14.4	0.65306	0.000154575		-14.4	0.65306	9.75511e-05		-14.4	0.65306	0.000119745		-14.4	0.65306	-2.2194e-05
-14.4	0.67347	0.000118457		-14.4	0.67347	7.49002e-05		-14.4	0.67347	9.17574e-05		-14.4	0.67347	-1.68573e-05
-14.4	0.69388	9.04999e-05		-14.4	0.69388	5.73186e-05		-14.4	0.69388	7.01107e-05		-14.4	0.69388	-1.2792e-05
-14.4	0.71429	6.8311e-05		-14.4	0.71429	4.34781e-05		-14.4	0.71429	5.30577e-05		-14.4	0.71429	-9.57956e-06
-14.4	0.73469	5.03446e-05		-14.4	0.73469	3.236e-05		-14.4	0.73469	3.93376e-05		-14.4	0.73469	-6.97768e-06
-14.4	0.7551	3.59097e-05		-14.4	0.7551	2.34141e-05		-14.4	0.7551	2.83108e-05		-14.4	0.7551	-4.89677e-06
-14.4	0.77551	2.47103e-05		-14.4	0.77551	1.63877e-05		-14.4	0.77551	1.9691e-05		-14.4	0.77551	-3.30331e-06
-14.4	0.79592	1.64573e-05		-14.4	0.79592	1.11037e-05		-14.4	0.79592	1.32573e-05		-14.4	0.79592	-2.15362e-06
-14.4	0.81633	1.07148e-05		-14.4	0.81633	7.33424e-06		-14.4	0.81633	8.70957e-06		-14.4	0.81633	-1.37533e-06
-14.4	0.83674	6.92297e-06		-14.4	0.83674	4.78145e-06		-14.4	0.83674	5.65864e-06		-14.4	0.83674	-8.77193e-07
-14.4	0.85714	4.5003e-06		-14.4	0.85714	3.11801e-06		-14.4	0.85714	3.68595e-06		-14.4	0.85714	-5.67931e-07
-14.4	0.87755	2.95236e-06		-14.4	0.87755	2.04679e-06		-14.4	0.87755	2.42032e-06		-14.4	0.87755	-3.73531e-07
-14.4	0.89796	1.935e-06		-14.4	0.89796	1.34505e-06		-14.4	0.89796	1.59069e-06		-14.4	0.89796	-2.4564e-07
-14.4	0.91837	1.24702e-06		-14.4	0.91837	8.73033e-07		-14.4	0.91837	1.0313e-06		-14.4	0.91837	-1.5827e-07
-14.4	0.93878	7.79819e-07		-14.4	0.93878	5.52244e-07		-14.4	0.93878	6.50719e-07		-14.4	0.93878	-9.84754e-08
-14.4	0.95918	4.69914e-07		-14.4	0.95918	3.37588e-07		-14.4	0.95918	3.96386e-07		-14.4	0.95918	-5.87983e-08
-14.4	0.97959	2.72897e-07		-14.4	0.97959	1.99064e-07		-14.4	0.97959	2.32814e-07		-14.4	0.97959	-3.37501e-08
-14.4	1	1.54007e-07		-14.4	1	1.13864e-07		-14.4	1	1.32694e-07		-14.4	1	-1.88294e-08
-14.4	1.02041	8.59661e-08		-14.4	1.02041	6.40816e-08		-14.4	1.02041	7.45193e-08		-14.4	1.02041	-1.04378e-08
-14.4	1.04082	4.85851e-08		-14.4	1.04082	3.62271e-08		-14.4	1.04082	4.21382e-08		-14.4	1.04082	-5.91106e-09
-14.4	1.06122	2.82145e-08		-14.4	1.06122	2.09205e-08		-14.4	1.06122	2.43902e-08		-14.4	1.06122	-3.46971e-09
-14.4	1.08163	1.67147e-08		-14.4	1.08163	1.23301e-08		-14.4	1.08163	1.44122e-08		-14.4	1.08163	-2.08215e-09
-14.4	1.10204	9.87482e-09		-14.4	1.10204	7.28429e-09		-14.4	1.10204	8.52517e-09		-14.4	1.10204	-1.24087e-09
-14.4	1.12245	5.69189e-09		-14.4	1.12245	4.22229e-09		-14.4	1.12245	4.93948e-09		-14.4	1.12245	-7.17187e-10
-14.4	1.14286	3.15778e-09		-14.4	1.14286	2.36541e-09		-14.4	1.14286	2.76233e-09		-14.4	1.14286	-3.96927e-10
-14.4	1.16327	1.6768e-09		-14.4	1.16327	1.27152e-09		-14.4	1.16327	1.48101e-09		-14.4	1.16327	-2.09491e-10
-14.4	1.18367	8.53546e-10		-14.4	1.18367	6.55791e-10		-14.4	1.18367	7.61559e-10		-14.4	1.18367	-1.05768e-10
-14.4	1.20408	4.21028e-10		-14.4	1.20408	3.27225e-10		-14.4	1.20408	3.78988e-10		-14.4	1.20408	-5.17635e-11
-14.4	1.22449	2.0621e-10		-14.4	1.22449	1.612e-10		-14.4	1.22449	1.8647e-10		-14.4	1.22449	-2.527e-11
-14.4	1.2449	1.03858e-10		-14.4	1.2449	8.08974e-11		-14.4	1.2449	9.36961e-11		-14.4	1.2449	-1.27988e-11
-14.4	1.26531	5.49577e-11		-14.4	1.26531	4.23785e-11		-14.4	1.26531	4.92342e-11		-14.4	1.26531	-6.85567e-12
-14.4	1.28571	3.00885e-11		-14.4	1.28571	2.30175e-11		-14.4	1.28571	2.68092e-11		-14.4	1.28571	-3.79173e-12
-14.4	1.30612	1.64496e-11		-14.4	1.30612	1.25681e-11		-14.4	1.30612	1.46475e-11		-14.4	1.30612	-2.07941e-12
-14.4	1.32653	8.73157e-12		-14.4	1.32653	6.70201e-12		-14.4	1.32653	7.80195e-12		-14.4	1.32653	-1.09994e-12
-14.4	1.34694	4.43448e-12		-14.4	1.34694	3.43221e-12		-14.4	1.34694	3.98634e-12		-14.4	1.34694	-5.54127e-13
-14.4	1.36735	2.14265e-12		-14.4	1.36735	1.67595e-12		-14.4	1.36735	1.94073e-12		-14.4	1.36735	-2.64772e-13
-14.4	1.38776	9.85281e-13		-14.4	1.38776	7.79743e-13		-14.4	1.38776	8.99928e-13		-14.4	1.38776	-1.20185e-13
-14.4	1.40816	4.34618e-13		-14.4	1.40816	3.47878e-13		-14.4	1.40816	4.00223e-13		-14.4	1.40816	-5.23444e-14
-14.4	1.42857	1.88059e-13		-14.4	1.42857	1.51691e-13		-14.4	1.42857	1.7416e-13		-14.4	1.42857	-2.2469e-14
-14.4	1.44898	8.32818e-14		-14.4	1.44898	6.71102e-14		-14.4	1.44898	7.70893e-14		-14.4	1.44898	-9.97902e-15
-14.4	1.46939	3.93392e-14		-14.4	1.46939	3.1387e-14		-14.4	1.46939	3.61605e-14		-14.4	1.46939	-4.77345e-15
-14.4	1.4898	1.9713e-14		-14.4	1.4898	1.55717e-14		-14.4	1.4898	1.79878e-14		-14.4	1.4898	-2.4161e-15
-14.4	1.5102	1.00149e-14		-14.4	1.5102	7.88407e-15		-14.4	1.5102	9.11151e-15		-14.4	1.5102	-1.22744e-15
-14.4	1.53061	4.9593e-15		-14.4	1.53061	3.91422e-15		-14.4	1.53061	4.51696e-15		-14.4	1.53061	-6.0274e-16
-14.4	1.55102	2.34722e-15		-14.4	1.55102	1.86399e-15		-14.4	1.55102	2.14546e-15		-14.4	1.55102	-2.81471e-16
-14.4	1.57143	1.05402e-15		-14.4	1.57143	8.43832e-16		-14.4	1.57143	9.68161e-16		-14.4	1.57143	-1.24329e-16
-14.4	1.59184	4.48388e-16		-14.4	1.59184	3.62313e-16		-14.4	1.59184	4.14233e-16		-14.4	1.59184	-5.19201e-17
-14.4	1.61224	1.8131e-16		-14.4	1.61224	1.47947e-16		-14.4	1.61224	1.68539e-16		-14.4	1.61224	-2.05914e-17
-14.4	1.63265	7.06028e-17		-14.4	1.63265	5.81223e-17		-14.4	1.63265	6.60052e-17		-14.4	1.63265	-7.88292e-18
-14.4	1.65306	2.73778e-17		-14.4	1.65306	2.26324e-17		-14.4	1.65306	2.56674e-17		-14.4	1.65306	-3.03502e-18
-14.4	1.67347	1.11698e-17		-14.4	1.67347	9.19023e-18		-14.4	1.67347	1.04407e-17		-14.4	1.67347	-1.25049e-18
-14.4	1.69388	4.94853e-18		-14.4	1.69388	4.03039e-18		-14.4	1.69388	4.59406e-18		-14.4	1.69388	-5.63671e-19
-14.4	1.71429	2.30148e-18		-14.4	1.71429	1.86191e-18		-14.4	1.71429	2.1261e-18		-14.4	1.71429	-2.64194e-19
-14.4	1.73469	1.06384e-18		-14.4	1.73469	8.59933e-19		-14.4	1.73469	9.81508e-19		-14.4	1.73469	-1.21575e-19
-14.4	1.7551	4.73056e-19		-14.4	1.7551	3.83545e-19		-14.4	1.7551	4.36961e-19		-14.4	1.7551	-5.34166e-20
-14.4	1.77551	1.99781e-19		-14.4	1.77551	1.62797e-19		-14.4	1.77551	1.84999e-19		-14.4	1.77551	-2.22014e-20
-14.4	1.79592	7.98269e-20		-14.4	1.79592	6.54503e-20		-14.4	1.79592	7.41595e-20		-14.4	1.79592	-8.70927e-21
-14.4	1.81633	3.01877e-20		-14.4	1.81633	2.49215e-20		-14.4	1.81633	2.81492e-20		-14.4	1.81633	-3.2277e-21
-14.4	1.83674	1.08616e-20		-14.4	1.83674	9.03113e-21		-14.4	1.83674	1.01684e-20		-14.4	1.83674	-1.13727e-21
-14.4	1.85714	3.78371e-21		-14.4	1.85714	3.16533e-21		-14.4	1.85714	3.55448e-21		-14.4	1.85714	-3.89148e-22
-14.4	1.87755	1.33098e-21		-14.4	1.87755	1.11545e-21		-14.4	1.87755	1.25158e-21		-14.4	1.87755	-1.36122e-22
-14.4	1.89796	5.01541e-22		-14.4	1.89796	4.18152e-22		-14.4	1.89796	4.70127e-22		-14.4	1.89796	-5.19751e-23
-14.4	1.91837	2.05685e-22		-14.4	1.91837	1.7016e-22		-14.4	1.91837	1.91873e-22		-14.4	1.91837	-2.17127e-23
-14.4	1.93878	8.73466e-23		-14.4	1.93878	7.19501e-23		-14.4	1.93878	8.12446e-23		-14.4	1.93878	-9.29451e-24
-14.4	1.95918	3.64233e-23		-14.4	1.95918	2.99923e-23		-14.4	1.95918	3.38577e-23		-14.4	1.95918	-3.86535e-24
-14.4	1.97959	1.45265e-23		-14.4	1.97959	1.19851e-23		-14.4	1.97959	1.35132e-23		-14.4	1.97959	-1.52814e-24
-14.4	2	5.49055e-24		-14.4	2	4.54425e-24		-14.4	2	5.11499e-24		-14.4	2	-5.70744e-25
-14.4	2.02041	1.96243e-24		-14.4	2.02041	1.63043e-24		-14.4	2.02041	1.8316e-24		-14.4	2.02041	-2.01174e-25
-14.4	2.04082	6.64131e-25		-14.4	2.04082	5.54158e-25		-14.4	2.04082	6.21188e-25		-14.4	2.04082	-6.70294e-26
-14.4	2.06122	2.14282e-25		-14.4	2.06122	1.79607e-25		-14.4	2.06122	2.00877e-25		-14.4	2.06122	-2.12695e-26
-14.4	2.08163	6.73242e-26		-14.4	2.08163	5.66397e-26		-14.4	2.08163	6.32241e-26		-14.4	2.08163	-6.58441e-27
-14.4	2.10204	2.15974e-26		-14.4	2.10204	1.81799e-26		-14.4	2.10204	2.02817e-26		-14.4	2.10204	-2.10179e-27
-14.4	2.12245	7.48868e-27		-14.4	2.12245	6.27862e-27		-14.4	2.12245	7.01519e-27		-14.4	2.12245	-7.36568e-28
-14.4	2.14286	2.81186e-27		-14.4	2.14286	2.34545e-27		-14.4	2.14286	2.62641e-27		-14.4	2.14286	-2.80962e-28
-14.4	2.16327	1.08123e-27		-14.4	2.16327	8.99348e-28		-14.4	2.16327	1.00839e-27		-14.4	2.16327	-1.09039e-28
-14.4	2.18367	4.05563e-28		-14.4	2.18367	3.3717e-28		-14.4	2.18367	3.7816e-28		-14.4	2.18367	-4.09894e-29
-14.4	2.20408	1.45154e-28		-14.4	2.20408	1.20775e-28		-14.4	2.20408	1.35417e-28		-14.4	2.20408	-1.46411e-29
-14.4	2.22449	4.92148e-29		-14.4	2.22449	4.10118e-29		-14.4	2.22449	4.59547e-29		-14.4	2.22449	-4.94291e-30
-14.4	2.2449	1.57854e-29		-14.4	2.2449	1.31802e-29		-14.4	2.2449	1.47564e-29		-14.4	2.2449	-1.57622e-30
-14.4	2.26531	4.7994e-30		-14.4	2.26531	4.01648e-30		-14.4	2.26531	4.49222e-30		-14.4	2.26531	-4.75742e-31
-14.4	2.28571	1.39486e-30		-14.4	2.28571	1.17017e-30		-14.4	2.28571	1.30721e-30		-14.4	2.28571	-1.37037e-31
-14.4	2.30612	3.97015e-31		-14.4	2.30612	3.33718e-31		-14.4	2.30612	3.72355e-31		-14.4	2.30612	-3.86375e-32
-14.4	2.32653	1.16357e-31		-14.4	2.32653	9.78125e-32		-14.4	2.32653	1.09078e-31		-14.4	2.32653	-1.12652e-32
-14.4	2.34694	3.69764e-32		-14.4	2.34694	3.10044e-32		-14.4	2.34694	3.46007e-32		-14.4	2.34694	-3.59639e-33
-14.4	2.36735	1.26329e-32		-14.4	2.36735	1.05591e-32		-14.4	2.36735	1.18012e-32		-14.4	2.36735	-1.24211e-33
-14.4	2.38775	4.39146e-33		-14.4	2.38775	3.66192e-33		-14.4	2.38775	4.09852e-33		-14.4	2.38775	-4.366e-34
-14.4	2.40816	1.49093e-33		-14.4	2.40816	1.24098e-33		-14.4	2.40816	1.39078e-33		-14.4	2.40816	-1.49806e-34
-14.4	2.42857	4.82631e-34		-14.4	2.42857	4.01502e-34		-14.4	2.42857	4.50336e-34		-14.4	2.42857	-4.88337e-35
-14.4	2.44898	1.48042e-34		-14.4	2.44898	1.23183e-34		-14.4	2.44898	1.38255e-34		-14.4	2.44898	-1.50722e-35
-14.4	2.46939	4.2092e-35		-14.4	2.46939	3.50496e-35		-14.4	2.46939	3.93469e-35		-14.4	2.46939	-4.29728e-36
-14.4	2.4898	9.88939e-36		-14.4	2.4898	8.23418e-36		-14.4	2.4898	9.28881e-36		-14.4	2.4898	-1.05463e-36
-14.4	2.5102	1.98218e-36		-14.4	2.5102	1.65013e-36		-14.4	2.5102	1.87105e-36		-14.4	2.5102	-2.20927e-37
-14.4	2.53061	2.75827e-37		-14.4	2.53061	2.29572e-37		-14.4	2.53061	2.61916e-37		-14.4	2.53061	-3.23439e-38
-14.4	2.55102	2.88884e-39		-14.4	2.55102	2.40343e-39		-14.4	2.55102	2.77392e-39		-14.4	2.55102	-3.70491e-40
-14.4	2.57143	0		-14.4	2.57143	0		-14.4	2.57143	0		-14.4	2.57143	0
-14.4	2.59184	0		-14.4	2.59184	0		-14.4	2.59184	0		-14.4	2.59184	0
-14.4	2.61225	0		-14.4	2.61225	0		-14.4	2.61225	0		-14.4	2.61225	0
-14.4	2.63265	0		-14.4	2.63265	0		-14.4	2.63265	0		-14.4	2.63265	0
-14.4	2.65306	0		-14.4	2.65306	0		-14.4	2.65306	0		-14.4	2.65306	0
-14.4	2.67347	0		-14.4	2.67347	0		-14.4	2.67347	0		-14.4	2.67347	0
-14.4	2.69388	0		-14.4	2.69388	0		-14.4	2.69388	0		-14.4	2.69388	0
-14.4	2.71429	0		-14.4	2.71429	0		-14.4	2.71429	0		-14.4	2.71429	0
-14.4	2.73469	0		-14.4	2.73469	0		-14.4	2.73469	0		-14.4	2.73469	0
-14.4	2.7551	0		-14.4	2.7551	0		-14.4	2.7551	0		-14.4	2.7551	0
-14.4	2.77551	0		-14.4	2.77551	0		-14.4	2.77551	0		-14.4	2.77551	0
-14.4	2.79592	0		-14.4	2.79592	0		-14.4	2.79592	0		-14.4	2.79592	0
-14.4	2.81633	0		-14.4	2.81633	0		-14.4	2.81633	0		-14.4	2.81633	0
-14.4	2.83674	0		-14.4	2.83674	0		-14.4	2.83674	0		-14.4	2.83674	0
-14.4	2.85714	0		-14.4	2.85714	0		-14.4	2.85714	0		-14.4	2.85714	0
-14.4	2.87755	0		-14.4	2.87755	0		-14.4	2.87755	0		-14.4	2.87755	0
-14.4	2.89796	0		-14.4	2.89796	0		-14.4	2.89796	0		-14.4	2.89796	0
-14.4	2.91837	0		-14.4	2.91837	0		-14.4	2.91837	0		-14.4	2.91837	0
-14.4	2.93878	0		-14.4	2.93878	0		-14.4	2.93878	0		-14.4	2.93878	0
-14.4	2.95918	0		-14.4	2.95918	0		-14.4	2.95918	0		-14.4	2.95918	0
-14.4	2.97959	0		-14.4	2.97959	0		-14.4	2.97959	0		-14.4	2.97959	0
-14.4	3	0		-14.4	3	0		-14.4	3	0		-14.4	3	0
-14.4	3.02041	0		-14.4	3.02041	0		-14.4	3.02041	0		-14.4	3.02041	0
-14.4	3.04082	0		-14.4	3.04082	0		-14.4	3.04082	0		-14.4	3.04082	0
-14.4	3.06122	0		-14.4	3.06122	0		-14.4	3.06122	0		-14.4	3.06122	0
-14.4	3.08163	0		-14.4	3.08163	0		-14.4	3.08163	0		-14.4	3.08163	0
-14.4	3.10204	0		-14.4	3.10204	0		-14.4	3.10204	0		-14.4	3.10204	0
-14.4	3.12245	0		-14.4	3.12245	0		-14.4	3.12245	0		-14.4	3.12245	0
-14.4	3.14286	0		-14.4	3.14286	0		-14.4	3.14286	0		-14.4	3.14286	0
-14.4	3.16327	0		-14.4	3.16327	0		-14.4	3.16327	0		-14.4	3.16327	0
-14.4	3.18367	0		-14.4	3.18367	0		-14.4	3.18367	0		-14.4	3.18367	0
-14.4	3.20408	0		-14.4	3.20408	0		-14.4	3.20408	0		-14.4	3.20408	0
-14.4	3.22449	0		-14.4	3.22449	0		-14.4	3.22449	0		-14.4	3.22449	0
-14.4	3.2449	0		-14.4	3.2449	0		-14.4	3.2449	0		-14.4	3.2449	0
-14.4	3.26531	0		-14.4	3.26531	0		-14.4	3.26531	0		-14.4	3.26531	0
-14.4	3.28571	0		-14.4	3.28571	0		-14.4	3.28571	0		-14.4	3.28571	0
-14.4	3.30612	0		-14.4	3.30612	0		-14.4	3.30612	0		-14.4	3.30612	0
-14.4	3.32653	0		-14.4	3.32653	0		-14.4	3.32653	0		-14.4	3.32653	0
-14.4	3.34694	0		-14.4	3.34694	0		-14.4	3.34694	0		-14.4	3.34694	0
-14.4	3.36735	0		-14.4	3.36735	0		-14.4	3.36735	0		-14.4	3.36735	0
-14.4	3.38775	0		-14.4	3.38775	0		-14.4	3.38775	0		-14.4	3.38775	0
-14.4	3.40816	0		-14.4	3.40816	0		-14.4	3.40816	0		-14.4	3.40816	0
-14.4	3.42857	0		-14.4	3.42857	0		-14.4	3.42857	0		-14.4	3.42857	0
-14.4	3.44898	0		-14.4	3.44898	0		-14.4	3.44898	0		-14.4	3.44898	0
-14.4	3.46939	0		-14.4	3.46939	0		-14.4	3.46939	0		-14.4	3.46939	0
-14.4	3.4898	0		-14.4	3.4898	0		-14.4	3.4898	0		-14.4	3.4898	0
-14.4	3.5102	0		-14.4	3.5102	0		-14.4	3.5102	0		-14.4	3.5102	0
-14.4	3.53061	0		-14.4	3.53061	0		-14.4	3.53061	0		-14.4	3.53061	0
-14.4	3.55102	0		-14.4	3.55102	0		-14.4	3.55102	0		-14.4	3.55102	0
-14.4	3.57143	0		-14.4	3.57143	0		-14.4	3.57143	0		-14.4	3.57143	0
-14.4	3.59184	0		-14.4	3.59184	0		-14.4	3.59184	0		-14.4	3.59184	0
-14.4	3.61225	0		-14.4	3.61225	0		-14.4	3.61225	0		-14.4	3.61225	0
-14.4	3.63265	0		-14.4	3.63265	0		-14.4	3.63265	0		-14.4	3.63265	0
-14.4	3.65306	0		-14.4	3.65306	0		-14.4	3.65306	0		-14.4	3.65306	0
-14.4	3.67347	0		-14.4	3.67347	0		-14.4	3.67347	0		-14.4	3.67347	0
-14.4	3.69388	0		-14.4	3.69388	0		-14.4	3.69388	0		-14.4	3.69388	0
-14.4	3.71429	0		-14.4	3.71429	0		-14.4	3.71429	0		-14.4	3.71429	0
-14.4	3.73469	0		-14.4	3.73469	0		-14.4	3.73469	0		-14.4	3.73469	0
-14.4	3.7551	0		-14.4	3.7551	0		-14.4	3.7551	0		-14.4	3.7551	0
-14.4	3.77551	0		-14.4	3.77551	0		-14.4	3.77551	0		-14.4	3.77551	0
-14.4	3.79592	0		-14.4	3.79592	0		-14.4	3.79592	0		-14.4	3.79592	0
-14.4	3.81633	0		-14.4	3.81633	0		-14.4	3.81633	0		-14.4	3.81633	0
-14.4	3.83674	0		-14.4	3.83674	0		-14.4	3.83674	0		-14.4	3.83674	0
-14.4	3.85714	0		-14.4	3.85714	0		-14.4	3.85714	0		-14.4	3.85714	0
-14.4	3.87755	0		-14.4	3.87755	0		-14.4	3.87755	0		-14.4	3.87755	0
-14.4	3.89796	0		-14.4	3.89796	0		-14.4	3.89796	0		-14.4	3.89796	0
-14.4	3.91837	0		-14.4	3.91837	0		-14.4	3.91837	0		-14.4	3.91837	0
-14.4	3.93878	0		-14.4	3.93878	0		-14.4	3.93878	0		-14.4	3.93878	0
-14.4	3.95918	0		-14.4	3.95918	0		-14.4	3.95918	0		-14.4	3.95918	0
-14.4	3.97959	0		-14.4	3.97959	0		-14.4	3.97959	0		-14.4	3.97959	0
-14.4	4	0		-14.4	4	0		-14.4	4	0		-14.4	4	0
-14.4	4.02041	0		-14.4	4.02041	0		-14.4	4.02041	0		-14.4	4.02041	0
-14.4	4.04082	0		-14.4	4.04082	0		-14.4	4.04082	0		-14.4	4.04082	0
-14.4	4.06122	0		-14.4	4.06122	0		-14.4	4.06122	0		-14.4	4.06122	0
-14.4	4.08163	0		-14.4	4.08163	0		-14.4	4.08163	0		-14.4	4.08163	0
-14.4	4.10204	0		-14.4	4.10204	0		-14.4	4.10204	0		-14.4	4.10204	0
-14.4	4.12245	0		-14.4	4.12245	0		-14.4	4.12245	0		-14.4	4.12245	0
-14.4	4.14286	0		-14.4	4.14286	0		-14.4	4.14286	0		-14.4	4.14286	0
-14.4	4.16327	0		-14.4	4.16327	0		-14.4	4.16327	0		-14.4	4.16327	0
-14.4	4.18367	0		-14.4	4.18367	0		-14.4	4.18367	0		-14.4	4.18367	0
-14.4	4.20408	0		-14.4	4.20408	0		-14.4	4.20408	0		-14.4	4.20408	0
-14.4	4.22449	0		-14.4	4.22449	0		-14.4	4.22449	0		-14.4	4.22449	0
-14.4	4.2449	0		-14.4	4.2449	0		-14.4	4.2449	0		-14.4	4.2449	0
-14.4	4.26531	0		-14.4	4.26531	0		-14.4	4.26531	0		-14.4	4.26531	0
-14.4	4.28571	0		-14.4	4.28571	0		-14.4	4.28571	0		-14.4	4.28571	0
-14.4	4.30612	0		-14.4	4.30612	0		-14.4	4.30612	0		-14.4	4.30612	0
-14.4	4.32653	0		-14.4	4.32653	0		-14.4	4.32653	0		-14.4	4.32653	0
-14.4	4.34694	0		-14.4	4.34694	0		-14.4	4.34694	0		-14.4	4.34694	0
-14.4	4.36735	0		-14.4	4.36735	0		-14.4	4.36735	0		-14.4	4.36735	0
-14.4	4.38776	0		-14.4	4.38776	0		-14.4	4.38776	0		-14.4	4.38776	0
-14.4	4.40816	0		-14.4	4.40816	0		-14.4	4.40816	0		-14.4	4.40816	0
-14.4	4.42857	0		-14.4	4.42857	0		-14.4	4.42857	0		-14.4	4.42857	0
-14.4	4.44898	0		-14.4	4.44898	0		-14.4	4.44898	0		-14.4	4.44898	0
-14.4	4.46939	0		-14.4	4.46939	0		-14.4	4.46939	0		-14.4	4.46939	0
-14.4	4.4898	0		-14.4	4.4898	0		-14.4	4.4898	0		-14.4	4.4898	0
-14.4	4.5102	0		-14.4	4.5102	0		-14.4	4.5102	0		-14.4	4.5102	0
-14.4	4.53061	0		-14.4	4.53061	0		-14.4	4.53061	0		-14.4	4.53061	0
-14.4	4.55102	0		-14.4	4.55102	0		-14.4	4.55102	0		-14.4	4.55102	0
-14.4	4.57143	0		-14.4	4.57143	0		-14.4	4.57143	0		-14.4	4.57143	0
-14.4	4.59184	0		-14.4	4.59184	0		-14.4	4.59184	0		-14.4	4.59184	0
-14.4	4.61224	0		-14.4	4.61224	0		-14.4	4.61224	0		-14.4	4.61224	0
-14.4	4.63265	0		-14.4	4.63265	0		-14.4	4.63265	0		-14.4	4.63265	0
-14.4	4.65306	0		-14.4	4.65306	0		-14.4	4.65306	0		-14.4	4.65306	0
[truncated: 258,486+ more rows]

## Sheet: Fig. 2d
	NMA	NMA-MOF-808-Al	NMA-MOF-808
400	50790	33577.7	46363.4
402	55099	35866.6	49703.6
404	62605	42316.5	56252.1
406	71047	48594.4	63782.3
408	79204	54535.6	71358.4
410	86141	60383.9	78482
412	91818	66054.8	83681.2
414	96536	70437	89848.3
416	98886	73996.4	92511.5
418	99915	77050.4	95146
420	100247	80130	97538.9
422	99982	82859.2	99955.8
424	98855	86480.6	102400
426	96739	90446	102600
428	94211	93684.9	103194
430	89982	96844.6	103532
432	86070	100025	103417
434	82903	102397	103256
436	79029	105572	103022
438	75112	108541	102121
440	71246	110306	101138
442	67212	111363	99615.6
444	63744	111325	98306.3
446	59666	110656	96157.5
448	56331	109586	94466.8
450	52285	107566	91556.2
452	49024	105784	89250.4
454	45729	103736	86768.2
456	43019	101959	84024.8
458	40111	99396.4	82140.5
460	37977	98142.9	79386.9
462	35683	96211	78181.9
464	33471	94342	76108.6
466	31525	92339.5	73885.3
468	29499	89810.2	71807.4
470	27692	87161.2	69367.6
472	25829	84572.1	67119.1
474	23972	81646.3	64874
476	22053	78113.6	61854.5
478	20277	74525.4	59548.7
480	18893	71077.1	57210.9
482	17429	68170.6	54979.5
484	15937	64892.2	52885.6
486	14783	60902.2	50414.9
488	13692	58435.9	48453.9
490	12608	55679	46435.6
492	11693	52783.2	44478
494	10808	49907.6	42679.6
496	9990	47506.5	41081.7
498	9281	44875.7	38944.3
500	8624	42398.8	37525.1
502	8051	40630.3	35955.8
504	7482	38569	34451.8
506	6862	36453.2	32991.4
508	6370	34557.6	31564.1
510	5857	32414	29921.6
512	5447	30539.8	28693.6
514	5001	28636.6	27321.4
516	4645	26820.1	26093.5
518	4261	25062.3	24680
520	3920	23363.2	23637.6
522	3603	21792.4	22403.9
524	3335	20438.6	21431.5
526	3043	19105	20366.2
528	2869	18016.1	19488.8
530	2626	16695.4	18514
532	2398	15531.7	17687
534	2264	14679	16901.2
536	2086	13680.9	15965.3
538	1935	12840	15275.8
540	1797	12094.1	14579.3
542	1706	11386.7	13976.8
544	1568	10634.4	13313.6
546	1470	10038.2	12664.1
548	1352	9326.49	12013.5
550	1262	8700.31	11354.9
552	1161	8232.27	10975.7
554	1085	7631.74	10470.6
556	1004	7162.63	9904.75
558	923	6610.18	9521.02
560	866	6265.03	9089.18
562	806	5883.55	8631
564	751	5489.25	8348.07
566	693	5162.27	7894.47
568	653	4825.67	7580.62
570	603	4528.61	7176.27
572	573	4229.41	6831.49
574	525	3995.39	6529.09
576	494	3753.89	6206.07
578	463	3549.79	5923.15
580	438	3331.81	5722.69
582	401	3137.33	5389.36
584	378	2957.81	5119.04
586	361	2784.7	4934.62
588	338	2614.79	4753.64
590	309	2443.82	4519.96
592	294	2314.53	4303.47
594	269	2187.37	4080.11
596	259	2054.86	3894.55
598	241	1917.02	3708.98
600	226	1821.91	3548.62

## Sheet: Fig. 2e
	MOF-808-Al		MOF-808
60	58.0392	2.54026	44.6405	2.66712
50	57.1242	2.50795	39.8039	2.67826
40	54.7712	2.48385	31.6993	2.69511
30	49.7386	2.46923	23.1373	2.7106
20	36.3399	2.46333	14.8366	2.72255
10	20.8497	2.45538	7.77778	2.73614
0	0	2.4541	0	2.75353

## Sheet: Fig. 2f
	MOF-808	MOF-808-Al
1	0.2641	0.2511
2	0.6288	0.4959
3	0.1071	0.253

[truncated: 18 more sheets: Fig. 3a, Fig. 3b, Fig. 3c, Fig. 3d, Fig. 3e, Fig. 3f, Fig. 4a, Fig. 4b, Fig. 4d, Fig. 5a, Fig. 5b, Fig. 5c, Fig. 6b, Fig. 6c, Fig. 6f, Fig. 6g, Fig. 6h, Fig. 6i]
